# Supplementary material for: [N-(3-Meth­oxy-2-oxidobenzyl­idene-κO 2)leucinato-κ2 N,O](1,10-phenanthroline-κ2 N,N′)copper(II) monohydrate
Source: Acta Crystallogr Sect E Struct Rep Online. 2010 Nov 13;66(Pt 12):m1553. doi: 10.1107/S160053681004554X (PMC3011713; doi:10.1107/S160053681004554X)
Supplement: Supplementary file 1 [file e-66-m1553-sup1.cif]

##############################################################################
###                                                                        ###
###        Electronic paper (Acta Crystallographica Section E)             ###
###                                                                        ###
##############################################################################
#                                                                            #
# This CIF contains the data in a paper accepted for publication in Acta     #
# Crystallographica Section E. It conforms to the requirements of Notes      #
# for Authors for Section E, and has been peer reviewed under the auspices   #
# of the IUCr Commission on Journals.                                        #
#                                                                            #
# Full details of the Crystallographic Information File format               #
# are given in the paper "The Crystallographic Information File (CIF):       #
# a New Standard Archive File for Crystallography" by S. R. Hall, F. H.      #
# Allen and I. D. Brown [Acta Cryst. (1991), A47, 655-685].                  #
#                                                                            #
# The current version of the core CIF dictionary is obtainable from          #
# ftp://ftp.iucr.org/pub/cif_core.dic. The current version number is 2.4.    #
#                                                                            #
# Software is freely available for graphical display of the structure(s) in  #
# this CIF.  For information consult the CIF home page http://www.iucr.org/  #
# cif/home.html                                                              #
#                                                                            #
# This file may be used for bona fide research purposes within the           #
# scientific community so long as proper attribution is given to the journal # 
# article from which it was obtained.                                        #
#                                                                            #
##############################################################################
                                             
data_global
_audit_creation_method     SHELXL-97
_journal_date_recd_electronic     2010-10-30
_journal_date_accepted     2010-11-06
_journal_name_full     'Acta Crystallographica, Section E'
_journal_year     2010
_journal_volume     66
_journal_issue     12
_journal_page_first     m1553
_journal_page_last     m1553
_journal_paper_category     QM
_journal_coeditor_code     XU5077
_publ_contact_author_name     'Dr. Lianzhi Li'
_publ_contact_author_address
;
  School of Chemistry and Chemical Engineering
  Liaocheng University
  Shandong 252059
  People's Republic of China
;
_publ_contact_author_email     lilianzhi1963@yahoo.com.cn
_publ_contact_author_fax     ?
_publ_contact_author_phone     '86 635 8239656'
_publ_section_title
;\
[<i>N</i>-(3-Methoxy-2-oxidobenzylidene-\k<i>O</i>^2^)leucinato-\k^2^<i>N</i>,\
<i>O</i>](1,10-phenanthroline-\k^2^<i>N</i>,<i>N</i>')copper(II) monohydrate
;
loop_
    _publ_author_name
    _publ_author_footnote
    _publ_author_address
    'Lei Huang' .
; School of Chemistry and Chemical Engineering
  Liaocheng University
  Shandong 252059
  People's Republic of China
;
    'Jianfang Dong' .
; School of Chemistry and Chemical Engineering
  Liaocheng University
  Shandong 252059
  People's Republic of China
;
    'Buqin Jing' .
; School of Chemistry and Chemical Engineering
  Liaocheng University
  Shandong 252059
  People's Republic of China
;
    'Lianzhi Li' .
; School of Chemistry and Chemical Engineering
  Liaocheng University
  Shandong 252059
  People's Republic of China
;
    'Daqi Wang' .
; School of Chemistry and Chemical Engineering
  Liaocheng University
  Shandong 252059
  People's Republic of China
;
data_I
_audit_creation_method     SHELXL-97
_chemical_name_systematic
;
[<i>N</i>-(3-Methoxy-2-oxidobenzylidene-\k<i>O</i>^2^)leucinato-
\k^2^<i>N</i>,<i>O</i>](1,10-phenanthroline-
\k^2^<i>N</i>,<i>N</i>')copper(II) monohydrate
;
_chemical_name_common     ?
_chemical_formula_moiety     'C26 H25 Cu N3 O4, H2 O'
_chemical_formula_sum     'C26 H27 Cu N3 O5'
_chemical_formula_iupac     '[Cu (C14 H17 N O4) (C12 H8 N2)], H2 O'
_chemical_formula_weight     525.05
_chemical_melting_point     ?
_symmetry_cell_setting     monoclinic
_symmetry_space_group_name_H-M     'P 21'
_symmetry_space_group_name_Hall     'P 2yb'
loop_
    _symmetry_equiv_pos_as_xyz
    'x, y, z'
    '-x, y+1/2, -z'
_cell_length_a     11.1981(12)
_cell_length_b     10.4190(11)
_cell_length_c     21.298(2)
_cell_angle_alpha     90.00
_cell_angle_beta     98.5520(10)
_cell_angle_gamma     90.00
_cell_volume     2457.3(5)
_cell_formula_units_Z     4
_cell_measurement_reflns_used     4089
_cell_measurement_theta_min     2.1975
_cell_measurement_theta_max     26.7585
_cell_measurement_temperature     293(2)
_exptl_crystal_description     block
_exptl_crystal_colour     blue
_exptl_crystal_size_max     0.45
_exptl_crystal_size_mid     0.43
_exptl_crystal_size_min     0.41
_exptl_crystal_density_diffrn     1.419
_exptl_crystal_density_meas     ?
_exptl_crystal_density_method     'not measured'
_exptl_crystal_F_000     1092
_exptl_absorpt_coefficient_mu     0.931
_exptl_absorpt_correction_type     multi-scan
_exptl_absorpt_process_details     '(SADABS; Sheldrick, 1996)'
_exptl_absorpt_correction_T_min     0.6795
_exptl_absorpt_correction_T_max     0.7015
_exptl_special_details
;
;
_diffrn_ambient_temperature     293(2)
_diffrn_radiation_type     MoK\a
_diffrn_radiation_wavelength     0.71073
_diffrn_radiation_source     'fine-focus sealed tube'
_diffrn_radiation_monochromator     graphite
_diffrn_measurement_device_type     'Bruker SMART 1000 CCD area-detector'
_diffrn_measurement_method     '\f and \w'
_diffrn_detector_area_resol_mean     ?
_diffrn_reflns_number     12981
_diffrn_reflns_av_R_equivalents     0.0269
_diffrn_reflns_av_sigmaI/netI     0.0525
_diffrn_reflns_theta_min     1.93
_diffrn_reflns_theta_max     25.02
_diffrn_reflns_theta_full     25.02
_diffrn_measured_fraction_theta_max     0.998
_diffrn_measured_fraction_theta_full     0.998
_diffrn_reflns_limit_h_min     -13
_diffrn_reflns_limit_h_max     11
_diffrn_reflns_limit_k_min     -11
_diffrn_reflns_limit_k_max     12
_diffrn_reflns_limit_l_min     -25
_diffrn_reflns_limit_l_max     25
_diffrn_standards_number     0
_diffrn_standards_interval_count     ?
_diffrn_standards_interval_time     ?
_diffrn_standards_decay_%     ?
_refine_special_details
;
Refinement of <i>F</i>^2^ against ALL reflections. The weighted <i>R</i>-factor
<i>wR</i> and goodness of fit <i>S</i> are based on <i>F</i>^2^, conventional
<i>R</i>-factors <i>R</i> are based on <i>F</i>, with <i>F</i> set to zero for
negative <i>F</i>^2^. The threshold expression of <i>F</i>^2^ >
\s(<i>F</i>^2^) is used only for calculating <i>R</i>-factors(gt) <i>etc</i>.
and is not relevant to the choice of reflections for refinement.
<i>R</i>-factors based on <i>F</i>^2^ are statistically about twice as large
as those based on <i>F</i>, and <i>R</i>- factors based on ALL data will be
even larger.
;
_reflns_number_total     7382
_reflns_number_gt     5544
_reflns_threshold_expression     I>2sigma(I)
_refine_ls_structure_factor_coef     Fsqd
_refine_ls_matrix_type     full
_refine_ls_R_factor_all     0.0603
_refine_ls_R_factor_gt     0.0381
_refine_ls_wR_factor_gt     0.0886
_refine_ls_wR_factor_ref     0.1010
_refine_ls_goodness_of_fit_ref     1.006
_refine_ls_restrained_S_all     1.006
_refine_ls_number_reflns     7382
_refine_ls_number_parameters     637
_refine_ls_number_restraints     1
_refine_ls_hydrogen_treatment     constr
_refine_ls_weighting_scheme     calc
_refine_ls_weighting_details
                 'calc w=1/[\s^2^(Fo^2^)+(0.0508P)^2^] where P=(Fo^2^+2Fc^2^)/3'
_atom_sites_solution_hydrogens     geom
_atom_sites_solution_primary     direct
_atom_sites_solution_secondary     difmap
_refine_ls_shift/su_max     0.001
_refine_ls_shift/su_mean     0.000
_refine_diff_density_max     0.416
_refine_diff_density_min     -0.298
_refine_ls_extinction_method     none
_refine_ls_extinction_coef     ?
_refine_ls_abs_structure_details     'Flack (1983), 2779 Friedel pairs'
_refine_ls_abs_structure_Flack     -0.010(12)
loop_
    _atom_type_symbol
    _atom_type_description
    _atom_type_scat_dispersion_real
    _atom_type_scat_dispersion_imag
    _atom_type_scat_source
    'C' 'C' 0.0033 0.0016
                         'International Tables Vol C Tables 4.2.6.8 and 6.1.1.4'
    'H' 'H' 0.0000 0.0000
                         'International Tables Vol C Tables 4.2.6.8 and 6.1.1.4'
    'N' 'N' 0.0061 0.0033
                         'International Tables Vol C Tables 4.2.6.8 and 6.1.1.4'
    'O' 'O' 0.0106 0.0060
                         'International Tables Vol C Tables 4.2.6.8 and 6.1.1.4'
    'Cu' 'Cu' 0.3201 1.2651
                         'International Tables Vol C Tables 4.2.6.8 and 6.1.1.4'
_computing_data_collection     'SMART (Siemens, 1996)'
_computing_cell_refinement     'SAINT (Siemens, 1996)'
_computing_data_reduction     'SAINT (Siemens, 1996)'
_computing_structure_solution     'SHELXTL (Sheldrick, 2008)'
_computing_structure_refinement     'SHELXTL (Sheldrick, 2008)'
_computing_molecular_graphics     'SHELXTL (Sheldrick, 2008)'
_computing_publication_material     'SHELXTL (Sheldrick, 2008)'
loop_
    _atom_site_type_symbol
    _atom_site_label
    _atom_site_fract_x
    _atom_site_fract_y
    _atom_site_fract_z
    _atom_site_U_iso_or_equiv
    _atom_site_adp_type
    _atom_site_calc_flag
    _atom_site_refinement_flags
    _atom_site_occupancy
    _atom_site_disorder_assembly
    _atom_site_disorder_group
    Cu Cu1 0.19614(5) 0.73977(4) 0.38068(3) 0.03585(18) Uani d . 1 . .
    Cu Cu2 0.69306(5) 0.85315(5) 0.88162(3) 0.0400(2) Uani d . 1 . .
    N N1 0.3237(3) 0.8364(4) 0.35210(16) 0.0402(9) Uani d . 1 . .
    N N2 0.0776(3) 0.6083(4) 0.40247(18) 0.0336(10) Uani d . 1 . .
    N N3 0.0348(3) 0.8640(4) 0.3981(2) 0.0388(10) Uani d . 1 . .
    N N4 0.8351(3) 0.9294(4) 0.85529(17) 0.0426(10) Uani d . 1 . .
    N N5 0.5893(3) 1.0317(4) 0.90173(19) 0.0359(10) Uani d . 1 . .
    N N6 0.5344(4) 0.7771(4) 0.9006(2) 0.0427(12) Uani d . 1 . .
    O O1 0.1368(3) 0.7246(4) 0.28967(15) 0.0522(10) Uani d . 1 . .
    O O2 0.1742(4) 0.7864(4) 0.19411(19) 0.0757(15) Uani d . 1 . .
    O O3 0.2733(3) 0.7420(4) 0.46790(14) 0.0348(7) Uani d . 1 . .
    O O4 0.3396(3) 0.7325(4) 0.59119(15) 0.0429(8) Uani d . 1 . .
    O O5 0.6398(3) 0.8405(5) 0.79026(17) 0.0636(12) Uani d . 1 . .
    O O6 0.6919(4) 0.8878(5) 0.69680(19) 0.0940(19) Uani d . 1 . .
    O O7 0.7729(3) 0.8381(3) 0.96887(15) 0.0365(8) Uani d . 1 . .
    O O8 0.8331(3) 0.8287(3) 1.09201(15) 0.0452(9) Uani d . 1 . .
    O O9 0.2665(4) 0.9682(6) 0.1236(2) 0.1102(18) Uani d . 1 . .
    H H9A 0.2637 0.9606 0.1631 0.132 Uiso d R 1 . .
    H H9B 0.2235 0.9014 0.1151 0.132 Uiso d R 1 . .
    O O10 0.7423(5) 0.6893(6) 0.6157(3) 0.138(2) Uani d . 1 . .
    H H10A 0.7719 0.7625 0.6266 0.165 Uiso d R 1 . .
    H H10B 0.6913 0.7016 0.6410 0.165 Uiso d R 1 . .
    C C1 0.2027(5) 0.7795(6) 0.2530(3) 0.0567(16) Uani d . 1 . .
    C C2 0.3243(4) 0.8296(6) 0.2836(2) 0.0488(13) Uani d . 1 . .
    H H2 0.3389 0.9148 0.2669 0.059 Uiso calc R 1 . .
    C C3 0.4194(5) 0.7354(7) 0.2679(2) 0.0638(17) Uani d . 1 . .
    H H3A 0.4072 0.7226 0.2223 0.077 Uiso calc R 1 . .
    H H3B 0.4054 0.6536 0.2872 0.077 Uiso calc R 1 . .
    C C4 0.5513(5) 0.7724(7) 0.2886(3) 0.074(2) Uani d . 1 . .
    H H4 0.5634 0.7897 0.3344 0.089 Uiso calc R 1 . .
    C C5 0.6332(6) 0.6615(9) 0.2758(3) 0.113(3) Uani d . 1 . .
    H H5A 0.6284 0.6492 0.2308 0.170 Uiso calc R 1 . .
    H H5B 0.6078 0.5846 0.2948 0.170 Uiso calc R 1 . .
    H H5C 0.7150 0.6809 0.2937 0.170 Uiso calc R 1 . .
    C C6 0.5864(6) 0.8914(8) 0.2545(4) 0.104(3) Uani d . 1 . .
    H H6A 0.6691 0.9128 0.2697 0.156 Uiso calc R 1 . .
    H H6B 0.5353 0.9616 0.2626 0.156 Uiso calc R 1 . .
    H H6C 0.5771 0.8750 0.2097 0.156 Uiso calc R 1 . .
    C C7 0.3970(4) 0.9105(4) 0.3880(2) 0.0404(11) Uani d . 1 . .
    H H7 0.4420 0.9684 0.3678 0.048 Uiso calc R 1 . .
    C C8 0.4153(4) 0.9117(4) 0.4557(2) 0.0348(10) Uani d . 1 . .
    C C9 0.3581(4) 0.8213(4) 0.4918(2) 0.0320(10) Uani d . 1 . .
    C C10 0.3961(4) 0.8229(4) 0.5585(2) 0.0370(11) Uani d . 1 . .
    C C11 0.4807(4) 0.9088(5) 0.5865(2) 0.0449(12) Uani d . 1 . .
    H H11 0.5035 0.9078 0.6303 0.054 Uiso calc R 1 . .
    C C12 0.5327(4) 0.9974(5) 0.5497(2) 0.0473(13) Uani d . 1 . .
    H H12 0.5887 1.0565 0.5689 0.057 Uiso calc R 1 . .
    C C13 0.5018(4) 0.9973(5) 0.4866(3) 0.0430(14) Uani d . 1 . .
    H H13 0.5386 1.0556 0.4625 0.052 Uiso calc R 1 . .
    C C14 0.3722(5) 0.7327(7) 0.6588(2) 0.0672(17) Uani d . 1 . .
    H H14A 0.4585 0.7285 0.6694 0.101 Uiso calc R 1 . .
    H H14B 0.3367 0.6597 0.6764 0.101 Uiso calc R 1 . .
    H H14C 0.3432 0.8100 0.6759 0.101 Uiso calc R 1 . .
    C C15 0.0984(4) 0.4836(5) 0.4038(2) 0.0433(13) Uani d . 1 . .
    H H15 0.1702 0.4536 0.3921 0.052 Uiso calc R 1 . .
    C C16 0.0177(5) 0.3962(5) 0.4217(3) 0.0496(14) Uani d . 1 . .
    H H16 0.0361 0.3091 0.4220 0.060 Uiso calc R 1 . .
    C C17 -0.0884(5) 0.4358(5) 0.4388(3) 0.0486(14) Uani d . 1 . .
    H H17 -0.1425 0.3767 0.4513 0.058 Uiso calc R 1 . .
    C C18 -0.1149(4) 0.5669(4) 0.4373(2) 0.0348(11) Uani d . 1 . .
    C C19 -0.0288(4) 0.6520(4) 0.4180(2) 0.0301(11) Uani d . 1 . .
    C C20 -0.0515(4) 0.7856(5) 0.4158(2) 0.0358(12) Uani d . 1 . .
    C C21 -0.1618(4) 0.8341(5) 0.4321(2) 0.0410(12) Uani d . 1 . .
    C C22 -0.1788(5) 0.9677(5) 0.4294(3) 0.0559(16) Uani d . 1 . .
    H H22 -0.2489 1.0037 0.4403 0.067 Uiso calc R 1 . .
    C C23 -0.0921(5) 1.0440(5) 0.4107(3) 0.0606(17) Uani d . 1 . .
    H H23 -0.1033 1.1324 0.4083 0.073 Uiso calc R 1 . .
    C C24 0.0125(5) 0.9904(5) 0.3953(3) 0.0566(16) Uani d . 1 . .
    H H24 0.0702 1.0446 0.3823 0.068 Uiso calc R 1 . .
    C C25 -0.2228(4) 0.6194(6) 0.4546(2) 0.0492(14) Uani d . 1 . .
    H H25 -0.2793 0.5644 0.4679 0.059 Uiso calc R 1 . .
    C C26 -0.2453(4) 0.7458(6) 0.4521(2) 0.0486(13) Uani d . 1 . .
    H H26 -0.3169 0.7763 0.4637 0.058 Uiso calc R 1 . .
    C C27 0.7124(5) 0.8792(7) 0.7547(3) 0.0681(19) Uani d . 1 . .
    C C28 0.8379(4) 0.9240(6) 0.7871(2) 0.0506(13) Uani d . 1 . .
    H H28 0.8577 1.0083 0.7711 0.061 Uiso calc R 1 . .
    C C29 0.9290(5) 0.8203(6) 0.7707(3) 0.0612(18) Uani d . 1 . .
    H H29A 0.9089 0.7395 0.7893 0.073 Uiso calc R 1 . .
    H H29B 0.9169 0.8090 0.7250 0.073 Uiso calc R 1 . .
    C C30 1.0599(5) 0.8464(7) 0.7920(3) 0.0636(17) Uani d . 1 . .
    H H30 1.0732 0.8544 0.8384 0.076 Uiso calc R 1 . .
    C C31 1.1342(6) 0.7372(9) 0.7741(3) 0.094(2) Uani d . 1 . .
    H H31A 1.1273 0.7323 0.7287 0.141 Uiso calc R 1 . .
    H H31B 1.1059 0.6586 0.7902 0.141 Uiso calc R 1 . .
    H H31C 1.2172 0.7505 0.7919 0.141 Uiso calc R 1 . .
    C C32 1.1026(6) 0.9700(8) 0.7637(4) 0.100(3) Uani d . 1 . .
    H H32A 1.1055 0.9577 0.7193 0.150 Uiso calc R 1 . .
    H H32B 1.1817 0.9918 0.7850 0.150 Uiso calc R 1 . .
    H H32C 1.0474 1.0383 0.7691 0.150 Uiso calc R 1 . .
    C C33 0.9021(4) 1.0065(5) 0.8911(2) 0.0412(11) Uani d . 1 . .
    H H33 0.9494 1.0630 0.8717 0.049 Uiso calc R 1 . .
    C C34 0.9109(4) 1.0140(4) 0.9588(2) 0.0368(11) Uani d . 1 . .
    C C35 0.8521(3) 0.9214(4) 0.9934(2) 0.0326(10) Uani d . 1 . .
    C C36 0.8865(3) 0.9238(4) 1.0618(2) 0.0332(10) Uani d . 1 . .
    C C37 0.9640(4) 1.0140(5) 1.0907(2) 0.0430(12) Uani d . 1 . .
    H H37 0.9846 1.0128 1.1346 0.052 Uiso calc R 1 . .
    C C38 1.0132(4) 1.1088(5) 1.0552(3) 0.0480(13) Uani d . 1 . .
    H H38 1.0622 1.1730 1.0756 0.058 Uiso calc R 1 . .
    C C39 0.9887(4) 1.1058(5) 0.9915(3) 0.0434(13) Uani d . 1 . .
    H H39 1.0245 1.1665 0.9682 0.052 Uiso calc R 1 . .
    C C40 0.8619(5) 0.8225(6) 1.1594(2) 0.0650(18) Uani d . 1 . .
    H H40A 0.9475 0.8123 1.1711 0.097 Uiso calc R 1 . .
    H H40B 0.8211 0.7507 1.1749 0.097 Uiso calc R 1 . .
    H H40C 0.8365 0.9003 1.1777 0.097 Uiso calc R 1 . .
    C C41 0.6150(5) 1.1534(5) 0.9030(2) 0.0462(14) Uani d . 1 . .
    H H41 0.6885 1.1782 0.8914 0.055 Uiso calc R 1 . .
    C C42 0.5391(4) 1.2499(5) 0.9208(2) 0.0451(13) Uani d . 1 . .
    H H42 0.5613 1.3359 0.9206 0.054 Uiso calc R 1 . .
    C C43 0.4313(4) 1.2134(5) 0.9384(2) 0.0476(14) Uani d . 1 . .
    H H43 0.3795 1.2749 0.9509 0.057 Uiso calc R 1 . .
    C C44 0.3996(4) 1.0850(5) 0.9375(2) 0.0378(12) Uani d . 1 . .
    C C45 0.4820(4) 0.9955(5) 0.9187(2) 0.0317(11) Uani d . 1 . .
    C C46 0.4529(4) 0.8625(5) 0.9170(2) 0.0357(12) Uani d . 1 . .
    C C47 0.3416(4) 0.8224(5) 0.9327(2) 0.0417(13) Uani d . 1 . .
    C C48 0.3171(5) 0.6905(6) 0.9303(3) 0.0559(16) Uani d . 1 . .
    H H48 0.2445 0.6600 0.9407 0.067 Uiso calc R 1 . .
    C C49 0.3979(5) 0.6082(5) 0.9129(3) 0.0568(15) Uani d . 1 . .
    H H49 0.3808 0.5208 0.9105 0.068 Uiso calc R 1 . .
    C C50 0.5081(5) 0.6536(5) 0.8984(3) 0.0539(16) Uani d . 1 . .
    H H50 0.5641 0.5955 0.8870 0.065 Uiso calc R 1 . .
    C C51 0.2882(4) 1.0414(5) 0.9544(2) 0.0494(14) Uani d . 1 . .
    H H51 0.2347 1.1003 0.9676 0.059 Uiso calc R 1 . .
    C C52 0.2598(4) 0.9170(6) 0.9517(3) 0.0487(15) Uani d . 1 . .
    H H52 0.1859 0.8907 0.9622 0.058 Uiso calc R 1 . .
loop_
    _atom_site_aniso_label
    _atom_site_aniso_U_11
    _atom_site_aniso_U_22
    _atom_site_aniso_U_33
    _atom_site_aniso_U_12
    _atom_site_aniso_U_13
    _atom_site_aniso_U_23
    Cu1 0.0293(4) 0.0392(4) 0.0409(4) -0.0066(3) 0.0113(3) -0.0029(3)
    Cu2 0.0304(4) 0.0484(4) 0.0421(4) 0.0046(3) 0.0083(3) -0.0029(3)
    N1 0.034(2) 0.052(3) 0.038(2) -0.0060(19) 0.0152(17) 0.000(2)
    N2 0.032(2) 0.033(2) 0.038(2) -0.0035(18) 0.0112(17) -0.0033(19)
    N3 0.031(2) 0.033(2) 0.053(3) -0.009(2) 0.0092(19) 0.000(2)
    N4 0.032(2) 0.062(3) 0.035(2) 0.009(2) 0.0097(17) 0.008(2)
    N5 0.031(2) 0.034(3) 0.044(3) 0.0055(18) 0.0093(18) 0.002(2)
    N6 0.037(3) 0.043(3) 0.048(3) -0.0005(19) 0.008(2) -0.0031(19)
    O1 0.044(2) 0.071(3) 0.042(2) -0.021(2) 0.0089(16) -0.004(2)
    O2 0.063(3) 0.124(4) 0.038(2) -0.022(2) 0.0001(19) 0.011(2)
    O3 0.0316(17) 0.0334(17) 0.0404(19) -0.0082(16) 0.0088(14) -0.0032(18)
    O4 0.0490(19) 0.0399(19) 0.040(2) -0.0017(17) 0.0069(15) 0.0037(18)
    O5 0.038(2) 0.107(4) 0.046(2) -0.001(2) 0.0070(18) -0.005(2)
    O6 0.064(3) 0.177(6) 0.039(2) 0.017(3) 0.004(2) 0.007(3)
    O7 0.0317(18) 0.036(2) 0.042(2) -0.0040(16) 0.0067(15) 0.0003(17)
    O8 0.0455(19) 0.050(2) 0.041(2) -0.0049(17) 0.0096(16) 0.0081(17)
    O9 0.067(3) 0.128(5) 0.139(4) 0.008(3) 0.027(3) 0.050(4)
    O10 0.139(5) 0.098(4) 0.176(6) 0.000(4) 0.024(4) -0.028(4)
    C1 0.043(3) 0.076(5) 0.052(4) -0.007(3) 0.008(3) -0.002(3)
    C2 0.044(3) 0.065(4) 0.041(3) -0.012(3) 0.018(2) 0.000(3)
    C3 0.055(3) 0.095(5) 0.045(3) -0.010(4) 0.020(3) -0.019(4)
    C4 0.053(4) 0.121(7) 0.053(4) 0.001(4) 0.021(3) -0.015(4)
    C5 0.084(5) 0.166(10) 0.098(6) 0.035(6) 0.039(4) -0.003(6)
    C6 0.066(5) 0.138(8) 0.116(6) -0.029(5) 0.040(4) -0.023(5)
    C7 0.037(3) 0.036(3) 0.053(3) -0.008(2) 0.022(2) -0.002(2)
    C8 0.030(2) 0.030(2) 0.046(3) -0.0021(19) 0.013(2) -0.005(2)
    C9 0.027(2) 0.027(3) 0.045(3) 0.0041(18) 0.0135(19) -0.004(2)
    C10 0.033(2) 0.033(3) 0.045(3) 0.004(2) 0.007(2) 0.000(2)
    C11 0.036(3) 0.046(3) 0.051(3) 0.000(2) 0.002(2) -0.007(2)
    C12 0.033(3) 0.041(3) 0.065(4) -0.007(2) 0.001(2) -0.011(3)
    C13 0.027(2) 0.038(3) 0.066(4) -0.009(2) 0.012(3) -0.008(3)
    C14 0.083(4) 0.073(4) 0.047(4) -0.007(4) 0.015(3) 0.007(3)
    C15 0.039(3) 0.039(3) 0.053(3) -0.003(2) 0.010(2) -0.005(3)
    C16 0.054(3) 0.026(3) 0.070(4) -0.009(2) 0.012(3) -0.004(2)
    C17 0.042(3) 0.044(4) 0.060(4) -0.013(3) 0.012(3) -0.001(3)
    C18 0.029(2) 0.034(3) 0.041(3) -0.006(2) 0.003(2) 0.001(2)
    C19 0.026(2) 0.028(3) 0.036(3) -0.004(2) 0.006(2) -0.003(2)
    C20 0.034(3) 0.036(3) 0.038(3) -0.002(2) 0.007(2) 0.000(2)
    C21 0.033(3) 0.037(3) 0.055(3) 0.006(2) 0.012(2) -0.006(3)
    C22 0.042(3) 0.047(4) 0.078(4) 0.012(3) 0.006(3) -0.005(3)
    C23 0.049(3) 0.029(3) 0.104(5) 0.005(3) 0.011(3) 0.007(3)
    C24 0.053(4) 0.035(3) 0.083(4) -0.006(3) 0.014(3) 0.008(3)
    C25 0.034(3) 0.051(4) 0.067(4) -0.010(3) 0.022(2) 0.002(3)
    C26 0.033(3) 0.054(4) 0.063(3) 0.005(3) 0.018(2) 0.002(3)
    C27 0.048(3) 0.108(6) 0.046(4) 0.028(3) -0.002(3) -0.008(3)
    C28 0.044(3) 0.070(4) 0.039(3) 0.006(3) 0.012(2) 0.009(3)
    C29 0.045(3) 0.094(5) 0.049(3) 0.017(3) 0.021(3) 0.006(3)
    C30 0.045(3) 0.102(5) 0.045(4) 0.018(4) 0.014(3) 0.012(4)
    C31 0.064(4) 0.133(6) 0.091(5) 0.034(5) 0.031(4) 0.016(5)
    C32 0.061(4) 0.108(6) 0.139(7) -0.007(4) 0.039(4) 0.004(6)
    C33 0.029(2) 0.048(3) 0.050(3) 0.006(2) 0.017(2) 0.010(2)
    C34 0.029(2) 0.036(3) 0.046(3) 0.003(2) 0.0073(19) 0.004(2)
    C35 0.027(2) 0.027(2) 0.046(3) 0.0077(19) 0.0124(19) 0.004(2)
    C36 0.026(2) 0.030(3) 0.044(3) 0.0000(19) 0.0057(19) 0.004(2)
    C37 0.034(2) 0.050(3) 0.045(3) 0.000(2) 0.007(2) -0.009(2)
    C38 0.036(3) 0.040(3) 0.068(4) -0.008(2) 0.005(2) -0.011(3)
    C39 0.034(3) 0.038(3) 0.061(4) -0.007(2) 0.015(3) 0.004(3)
    C40 0.065(4) 0.090(5) 0.041(3) -0.016(3) 0.013(3) 0.006(3)
    C41 0.040(3) 0.046(4) 0.054(3) 0.004(2) 0.009(2) 0.014(3)
    C42 0.047(3) 0.034(3) 0.052(3) 0.007(2) 0.000(2) 0.001(3)
    C43 0.039(3) 0.047(4) 0.058(3) 0.015(2) 0.011(2) 0.004(3)
    C44 0.032(3) 0.040(3) 0.042(3) 0.003(2) 0.007(2) 0.000(3)
    C45 0.026(2) 0.038(3) 0.031(3) 0.003(2) 0.0031(19) 0.002(2)
    C46 0.022(2) 0.049(3) 0.035(3) 0.000(2) 0.0030(19) -0.001(3)
    C47 0.036(3) 0.040(3) 0.048(3) -0.002(2) 0.002(2) 0.002(3)
    C48 0.035(3) 0.064(4) 0.067(4) -0.005(3) 0.003(3) 0.012(3)
    C49 0.057(4) 0.029(3) 0.080(4) -0.009(3) -0.002(3) -0.001(3)
    C50 0.048(3) 0.044(4) 0.069(4) 0.002(3) 0.006(3) -0.011(3)
    C51 0.037(3) 0.052(4) 0.061(4) 0.010(3) 0.015(2) 0.001(3)
    C52 0.023(3) 0.068(4) 0.056(4) 0.000(3) 0.011(2) 0.008(3)
_geom_special_details
;
All e.s.d.'s (except the e.s.d. in the dihedral angle between two l.s. planes)
are estimated using the full covariance matrix. The cell e.s.d.'s are taken
into account individually in the estimation of e.s.d.'s in distances, angles
and torsion angles; correlations between e.s.d.'s in cell parameters are only
used when they are defined by crystal symmetry. An approximate (isotropic)
treatment of cell e.s.d.'s is used for estimating e.s.d.'s involving l.s.
planes.
;
loop_
    _geom_bond_atom_site_label_1
    _geom_bond_atom_site_label_2
    _geom_bond_site_symmetry_2
    _geom_bond_distance
    _geom_bond_publ_flag
    Cu1 N1 . 1.919(4) y
    Cu1 N2 . 2.010(4) y
    Cu1 N3 . 2.298(4) y
    Cu1 O1 . 1.960(3) y
    Cu1 O3 . 1.929(3) y
    Cu2 N4 . 1.934(4) y
    Cu2 N5 . 2.268(4) y
    Cu2 N6 . 2.039(4) y
    Cu2 O5 . 1.953(4) y
    Cu2 O7 . 1.945(3) y
    N1 C7 . 1.291(5) ?
    N1 C2 . 1.461(5) ?
    N2 C15 . 1.319(6) ?
    N2 C19 . 1.361(6) ?
    N3 C24 . 1.341(7) ?
    N3 C20 . 1.360(6) ?
    N4 C33 . 1.273(6) ?
    N4 C28 . 1.458(6) ?
    N5 C41 . 1.300(6) ?
    N5 C45 . 1.359(5) ?
    N6 C50 . 1.319(7) ?
    N6 C46 . 1.357(6) ?
    O1 C1 . 1.286(6) ?
    O2 C1 . 1.249(6) ?
    O3 C9 . 1.303(5) ?
    O4 C10 . 1.379(5) ?
    O4 C14 . 1.431(5) ?
    O5 C27 . 1.258(7) ?
    O6 C27 . 1.223(6) ?
    O7 C35 . 1.293(5) ?
    O8 C36 . 1.366(5) ?
    O8 C40 . 1.426(6) ?
    O9 H9A . 0.8501 ?
    O9 H9B . 0.8500 ?
    O10 H10A . 0.8500 ?
    O10 H10B . 0.8500 ?
    C1 C2 . 1.512(7) ?
    C2 C3 . 1.521(8) ?
    C2 H2 . 0.9800 ?
    C3 C4 . 1.527(7) ?
    C3 H3A . 0.9700 ?
    C3 H3B . 0.9700 ?
    C4 C6 . 1.518(10) ?
    C4 C5 . 1.525(9) ?
    C4 H4 . 0.9800 ?
    C5 H5A . 0.9600 ?
    C5 H5B . 0.9600 ?
    C5 H5C . 0.9600 ?
    C6 H6A . 0.9600 ?
    C6 H6B . 0.9600 ?
    C6 H6C . 0.9600 ?
    C7 C8 . 1.426(6) ?
    C7 H7 . 0.9300 ?
    C8 C13 . 1.406(6) ?
    C8 C9 . 1.427(6) ?
    C9 C10 . 1.422(6) ?
    C10 C11 . 1.373(6) ?
    C11 C12 . 1.394(7) ?
    C11 H11 . 0.9300 ?
    C12 C13 . 1.336(7) ?
    C12 H12 . 0.9300 ?
    C13 H13 . 0.9300 ?
    C14 H14A . 0.9600 ?
    C14 H14B . 0.9600 ?
    C14 H14C . 0.9600 ?
    C15 C16 . 1.376(7) ?
    C15 H15 . 0.9300 ?
    C16 C17 . 1.358(7) ?
    C16 H16 . 0.9300 ?
    C17 C18 . 1.398(7) ?
    C17 H17 . 0.9300 ?
    C18 C19 . 1.414(6) ?
    C18 C25 . 1.424(7) ?
    C19 C20 . 1.415(6) ?
    C20 C21 . 1.425(6) ?
    C21 C22 . 1.405(7) ?
    C21 C26 . 1.421(7) ?
    C22 C23 . 1.360(7) ?
    C22 H22 . 0.9300 ?
    C23 C24 . 1.380(7) ?
    C23 H23 . 0.9300 ?
    C24 H24 . 0.9300 ?
    C25 C26 . 1.340(7) ?
    C25 H25 . 0.9300 ?
    C26 H26 . 0.9300 ?
    C27 C28 . 1.543(7) ?
    C28 C29 . 1.560(7) ?
    C28 H28 . 0.9800 ?
    C29 C30 . 1.494(7) ?
    C29 H29A . 0.9700 ?
    C29 H29B . 0.9700 ?
    C30 C31 . 1.492(9) ?
    C30 C32 . 1.529(10) ?
    C30 H30 . 0.9800 ?
    C31 H31A . 0.9600 ?
    C31 H31B . 0.9600 ?
    C31 H31C . 0.9600 ?
    C32 H32A . 0.9600 ?
    C32 H32B . 0.9600 ?
    C32 H32C . 0.9600 ?
    C33 C34 . 1.432(6) ?
    C33 H33 . 0.9300 ?
    C34 C39 . 1.406(6) ?
    C34 C35 . 1.433(6) ?
    C35 C36 . 1.449(6) ?
    C36 C37 . 1.363(6) ?
    C37 C38 . 1.405(7) ?
    C37 H37 . 0.9300 ?
    C38 C39 . 1.346(7) ?
    C38 H38 . 0.9300 ?
    C39 H39 . 0.9300 ?
    C40 H40A . 0.9600 ?
    C40 H40B . 0.9600 ?
    C40 H40C . 0.9600 ?
    C41 C42 . 1.405(7) ?
    C41 H41 . 0.9300 ?
    C42 C43 . 1.370(7) ?
    C42 H42 . 0.9300 ?
    C43 C44 . 1.384(7) ?
    C43 H43 . 0.9300 ?
    C44 C45 . 1.411(6) ?
    C44 C51 . 1.423(7) ?
    C45 C46 . 1.423(7) ?
    C46 C47 . 1.400(6) ?
    C47 C48 . 1.401(8) ?
    C47 C52 . 1.444(7) ?
    C48 C49 . 1.338(7) ?
    C48 H48 . 0.9300 ?
    C49 C50 . 1.398(8) ?
    C49 H49 . 0.9300 ?
    C50 H50 . 0.9300 ?
    C51 C52 . 1.334(7) ?
    C51 H51 . 0.9300 ?
    C52 H52 . 0.9300 ?
loop_
    _geom_angle_atom_site_label_1
    _geom_angle_atom_site_label_2
    _geom_angle_atom_site_label_3
    _geom_angle_site_symmetry_1
    _geom_angle_site_symmetry_3
    _geom_angle
    _geom_angle_publ_flag
    N1 Cu1 O3 . . 92.92(14) .
    N1 Cu1 O1 . . 83.54(15) .
    O3 Cu1 O1 . . 172.26(15) .
    N1 Cu1 N2 . . 168.34(16) .
    O3 Cu1 N2 . . 90.15(15) .
    O1 Cu1 N2 . . 92.01(16) .
    N1 Cu1 N3 . . 113.34(16) .
    O3 Cu1 N3 . . 95.04(14) .
    O1 Cu1 N3 . . 92.68(15) .
    N2 Cu1 N3 . . 77.54(14) .
    N4 Cu2 O7 . . 91.66(14) .
    N4 Cu2 O5 . . 83.18(16) .
    O7 Cu2 O5 . . 167.25(17) .
    N4 Cu2 N6 . . 174.25(17) .
    O7 Cu2 N6 . . 94.02(16) .
    O5 Cu2 N6 . . 91.43(18) .
    N4 Cu2 N5 . . 100.62(15) .
    O7 Cu2 N5 . . 93.51(15) .
    O5 Cu2 N5 . . 98.88(17) .
    N6 Cu2 N5 . . 78.18(15) .
    C7 N1 C2 . . 121.6(4) ?
    C7 N1 Cu1 . . 124.3(3) ?
    C2 N1 Cu1 . . 113.9(3) ?
    C15 N2 C19 . . 118.8(4) ?
    C15 N2 Cu1 . . 123.8(3) ?
    C19 N2 Cu1 . . 117.4(3) ?
    C24 N3 C20 . . 117.9(4) ?
    C24 N3 Cu1 . . 133.8(4) ?
    C20 N3 Cu1 . . 108.3(3) ?
    C33 N4 C28 . . 121.6(4) ?
    C33 N4 Cu2 . . 121.5(3) ?
    C28 N4 Cu2 . . 114.4(3) ?
    C41 N5 C45 . . 117.9(4) ?
    C41 N5 Cu2 . . 133.3(4) ?
    C45 N5 Cu2 . . 108.7(3) ?
    C50 N6 C46 . . 119.5(5) ?
    C50 N6 Cu2 . . 124.7(4) ?
    C46 N6 Cu2 . . 115.8(3) ?
    C1 O1 Cu1 . . 115.1(3) ?
    C9 O3 Cu1 . . 125.4(3) ?
    C10 O4 C14 . . 116.0(4) ?
    C27 O5 Cu2 . . 116.7(4) ?
    C35 O7 Cu2 . . 121.5(3) ?
    C36 O8 C40 . . 117.3(4) ?
    H9A O9 H9B . . 91.9 ?
    H10A O10 H10B . . 88.0 ?
    O2 C1 O1 . . 123.4(5) ?
    O2 C1 C2 . . 119.5(5) ?
    O1 C1 C2 . . 116.9(5) ?
    N1 C2 C1 . . 108.1(4) ?
    N1 C2 C3 . . 111.0(4) ?
    C1 C2 C3 . . 107.3(4) ?
    N1 C2 H2 . . 110.1 ?
    C1 C2 H2 . . 110.1 ?
    C3 C2 H2 . . 110.1 ?
    C2 C3 C4 . . 116.9(5) ?
    C2 C3 H3A . . 108.1 ?
    C4 C3 H3A . . 108.1 ?
    C2 C3 H3B . . 108.1 ?
    C4 C3 H3B . . 108.1 ?
    H3A C3 H3B . . 107.3 ?
    C6 C4 C5 . . 109.1(6) ?
    C6 C4 C3 . . 112.1(6) ?
    C5 C4 C3 . . 109.8(6) ?
    C6 C4 H4 . . 108.6 ?
    C5 C4 H4 . . 108.6 ?
    C3 C4 H4 . . 108.6 ?
    C4 C5 H5A . . 109.5 ?
    C4 C5 H5B . . 109.5 ?
    H5A C5 H5B . . 109.5 ?
    C4 C5 H5C . . 109.5 ?
    H5A C5 H5C . . 109.5 ?
    H5B C5 H5C . . 109.5 ?
    C4 C6 H6A . . 109.5 ?
    C4 C6 H6B . . 109.5 ?
    H6A C6 H6B . . 109.5 ?
    C4 C6 H6C . . 109.5 ?
    H6A C6 H6C . . 109.5 ?
    H6B C6 H6C . . 109.5 ?
    N1 C7 C8 . . 125.9(4) ?
    N1 C7 H7 . . 117.0 ?
    C8 C7 H7 . . 117.0 ?
    C13 C8 C7 . . 117.7(4) ?
    C13 C8 C9 . . 120.0(4) ?
    C7 C8 C9 . . 122.0(4) ?
    O3 C9 C10 . . 119.4(4) ?
    O3 C9 C8 . . 124.6(4) ?
    C10 C9 C8 . . 116.0(4) ?
    C11 C10 O4 . . 124.4(4) ?
    C11 C10 C9 . . 121.7(4) ?
    O4 C10 C9 . . 113.8(4) ?
    C10 C11 C12 . . 120.5(4) ?
    C10 C11 H11 . . 119.8 ?
    C12 C11 H11 . . 119.8 ?
    C13 C12 C11 . . 119.8(5) ?
    C13 C12 H12 . . 120.1 ?
    C11 C12 H12 . . 120.1 ?
    C12 C13 C8 . . 121.9(5) ?
    C12 C13 H13 . . 119.0 ?
    C8 C13 H13 . . 119.0 ?
    O4 C14 H14A . . 109.5 ?
    O4 C14 H14B . . 109.5 ?
    H14A C14 H14B . . 109.5 ?
    O4 C14 H14C . . 109.5 ?
    H14A C14 H14C . . 109.5 ?
    H14B C14 H14C . . 109.5 ?
    N2 C15 C16 . . 122.4(5) ?
    N2 C15 H15 . . 118.8 ?
    C16 C15 H15 . . 118.8 ?
    C17 C16 C15 . . 120.7(5) ?
    C17 C16 H16 . . 119.7 ?
    C15 C16 H16 . . 119.7 ?
    C16 C17 C18 . . 118.8(5) ?
    C16 C17 H17 . . 120.6 ?
    C18 C17 H17 . . 120.6 ?
    C17 C18 C19 . . 117.9(4) ?
    C17 C18 C25 . . 123.7(5) ?
    C19 C18 C25 . . 118.4(4) ?
    N2 C19 C18 . . 121.3(4) ?
    N2 C19 C20 . . 118.7(4) ?
    C18 C19 C20 . . 120.0(4) ?
    N3 C20 C19 . . 118.0(4) ?
    N3 C20 C21 . . 122.1(5) ?
    C19 C20 C21 . . 119.9(4) ?
    C22 C21 C26 . . 124.2(5) ?
    C22 C21 C20 . . 117.3(5) ?
    C26 C21 C20 . . 118.5(5) ?
    C23 C22 C21 . . 119.5(5) ?
    C23 C22 H22 . . 120.2 ?
    C21 C22 H22 . . 120.2 ?
    C22 C23 C24 . . 120.1(5) ?
    C22 C23 H23 . . 119.9 ?
    C24 C23 H23 . . 119.9 ?
    N3 C24 C23 . . 123.0(5) ?
    N3 C24 H24 . . 118.5 ?
    C23 C24 H24 . . 118.5 ?
    C26 C25 C18 . . 121.9(5) ?
    C26 C25 H25 . . 119.0 ?
    C18 C25 H25 . . 119.0 ?
    C25 C26 C21 . . 121.3(5) ?
    C25 C26 H26 . . 119.4 ?
    C21 C26 H26 . . 119.4 ?
    O6 C27 O5 . . 126.1(6) ?
    O6 C27 C28 . . 116.9(6) ?
    O5 C27 C28 . . 117.0(5) ?
    N4 C28 C27 . . 107.7(4) ?
    N4 C28 C29 . . 111.2(4) ?
    C27 C28 C29 . . 105.8(5) ?
    N4 C28 H28 . . 110.6 ?
    C27 C28 H28 . . 110.6 ?
    C29 C28 H28 . . 110.6 ?
    C30 C29 C28 . . 116.8(5) ?
    C30 C29 H29A . . 108.1 ?
    C28 C29 H29A . . 108.1 ?
    C30 C29 H29B . . 108.1 ?
    C28 C29 H29B . . 108.1 ?
    H29A C29 H29B . . 107.3 ?
    C31 C30 C29 . . 110.1(6) ?
    C31 C30 C32 . . 108.9(5) ?
    C29 C30 C32 . . 112.6(5) ?
    C31 C30 H30 . . 108.4 ?
    C29 C30 H30 . . 108.4 ?
    C32 C30 H30 . . 108.4 ?
    C30 C31 H31A . . 109.5 ?
    C30 C31 H31B . . 109.5 ?
    H31A C31 H31B . . 109.5 ?
    C30 C31 H31C . . 109.5 ?
    H31A C31 H31C . . 109.5 ?
    H31B C31 H31C . . 109.5 ?
    C30 C32 H32A . . 109.5 ?
    C30 C32 H32B . . 109.5 ?
    H32A C32 H32B . . 109.5 ?
    C30 C32 H32C . . 109.5 ?
    H32A C32 H32C . . 109.5 ?
    H32B C32 H32C . . 109.5 ?
    N4 C33 C34 . . 125.7(4) ?
    N4 C33 H33 . . 117.1 ?
    C34 C33 H33 . . 117.1 ?
    C39 C34 C33 . . 118.7(4) ?
    C39 C34 C35 . . 120.1(4) ?
    C33 C34 C35 . . 120.9(4) ?
    O7 C35 C34 . . 125.7(4) ?
    O7 C35 C36 . . 118.8(4) ?
    C34 C35 C36 . . 115.5(4) ?
    C37 C36 O8 . . 125.5(4) ?
    C37 C36 C35 . . 121.5(4) ?
    O8 C36 C35 . . 113.0(4) ?
    C36 C37 C38 . . 121.1(4) ?
    C36 C37 H37 . . 119.4 ?
    C38 C37 H37 . . 119.4 ?
    C39 C38 C37 . . 119.2(5) ?
    C39 C38 H38 . . 120.4 ?
    C37 C38 H38 . . 120.4 ?
    C38 C39 C34 . . 122.2(5) ?
    C38 C39 H39 . . 118.9 ?
    C34 C39 H39 . . 118.9 ?
    O8 C40 H40A . . 109.5 ?
    O8 C40 H40B . . 109.5 ?
    H40A C40 H40B . . 109.5 ?
    O8 C40 H40C . . 109.5 ?
    H40A C40 H40C . . 109.5 ?
    H40B C40 H40C . . 109.5 ?
    N5 C41 C42 . . 124.3(5) ?
    N5 C41 H41 . . 117.9 ?
    C42 C41 H41 . . 117.9 ?
    C43 C42 C41 . . 117.9(5) ?
    C43 C42 H42 . . 121.0 ?
    C41 C42 H42 . . 121.0 ?
    C42 C43 C44 . . 119.9(5) ?
    C42 C43 H43 . . 120.0 ?
    C44 C43 H43 . . 120.0 ?
    C43 C44 C45 . . 117.8(4) ?
    C43 C44 C51 . . 122.5(5) ?
    C45 C44 C51 . . 119.7(5) ?
    N5 C45 C44 . . 122.2(4) ?
    N5 C45 C46 . . 118.2(4) ?
    C44 C45 C46 . . 119.6(4) ?
    N6 C46 C47 . . 121.5(5) ?
    N6 C46 C45 . . 119.0(4) ?
    C47 C46 C45 . . 119.5(4) ?
    C46 C47 C48 . . 117.4(5) ?
    C46 C47 C52 . . 119.1(5) ?
    C48 C47 C52 . . 123.4(5) ?
    C49 C48 C47 . . 120.1(5) ?
    C49 C48 H48 . . 120.0 ?
    C47 C48 H48 . . 120.0 ?
    C48 C49 C50 . . 120.0(5) ?
    C48 C49 H49 . . 120.0 ?
    C50 C49 H49 . . 120.0 ?
    N6 C50 C49 . . 121.5(5) ?
    N6 C50 H50 . . 119.2 ?
    C49 C50 H50 . . 119.2 ?
    C52 C51 C44 . . 120.7(5) ?
    C52 C51 H51 . . 119.6 ?
    C44 C51 H51 . . 119.6 ?
    C51 C52 C47 . . 121.3(5) ?
    C51 C52 H52 . . 119.4 ?
    C47 C52 H52 . . 119.4 ?
loop_
    _geom_torsion_atom_site_label_1
    _geom_torsion_atom_site_label_2
    _geom_torsion_atom_site_label_3
    _geom_torsion_atom_site_label_4
    _geom_torsion_site_symmetry_1
    _geom_torsion_site_symmetry_2
    _geom_torsion_site_symmetry_3
    _geom_torsion_site_symmetry_4
    _geom_torsion
    _geom_torsion_publ_flag
    C1 C2 C3 C4 . . . . 174.4(5) ?
loop_
    _geom_hbond_atom_site_label_D
    _geom_hbond_atom_site_label_H
    _geom_hbond_atom_site_label_A
    _geom_hbond_site_symmetry_A
    _geom_hbond_distance_DH
    _geom_hbond_distance_HA
    _geom_hbond_distance_DA
    _geom_hbond_angle_DHA
    O9 H9A O2 . 0.85 2.22 2.715(7) 117
    O9 H9B O2 . 0.85 2.20 2.715(7) 119
    O10 H10A O6 . 0.85 2.27 2.805(8) 121
    O10 H10B O6 . 0.85 2.27 2.805(8) 121
    C24 H24 O10 2_656 0.93 2.58 3.476(8) 161.6
    C40 H40A O2 1_656 0.96 2.53 3.486(7) 176.2
    C43 H43 O8 2_657 0.93 2.48 3.172(6) 130.9
    C50 H50 O9 2_646 0.93 2.35 3.268(7) 167.7
    C25 H25 Cg1 2_546 0.93 2.51 3.426(6) 168
