# Supplementary material for: [N-(3-Meth­oxy-2-oxidobenzyl­idene-κO 2)leucinato-κ2 N,O](1,10-phenanthroline-κ2 N,N′)copper(II) monohydrate
Source: Acta Crystallogr Sect E Struct Rep Online. 2010 Nov 13;66(Pt 12):m1553. doi: 10.1107/S160053681004554X (PMC3011713; doi:10.1107/S160053681004554X)
Supplement: Supplementary file 2 [file e-66-m1553-Isup2.hkl]

# 
# h,k,l, Fc-squared, Fo-squared, sigma(Fo-squared) and status flag 
# 
data_I
_shelx_title ' b in P2(1)' 
_shelx_refln_list_code          4 
_shelx_F_calc_maximum      337.32 
_exptl_crystal_F_000      1092.00 
_reflns_d_resolution_high  0.8403 
 
loop_ 
 _symmetry_equiv_pos_as_xyz 
 'x, y, z' 
 '-x, y+1/2, -z' 
 
_cell_length_a    11.1981 
_cell_length_b    10.4190 
_cell_length_c    21.2982 
_cell_angle_alpha  90.000 
_cell_angle_beta   98.552 
_cell_angle_gamma  90.000 
 
_shelx_F_squared_multiplier     1.000 
 
loop_ 
 _refln_index_h 
 _refln_index_k 
 _refln_index_l 
 _refln_F_squared_calc 
 _refln_F_squared_meas 
 _refln_F_squared_sigma 
 _refln_observed_status 
   5 -10   0      160.00      109.06     36.08 o 
   6 -10   0       51.74       15.18     27.66 o 
   7 -10   0       34.26       -0.83     33.79 o 
   4  -9   0      576.37      586.08     54.79 o 
   5  -9   0       40.62       -2.50     25.58 o 
   6  -9   0      200.02      176.02     41.48 o 
   7  -9   0        0.92      -21.42     24.33 o 
   8  -9   0       73.49       64.98     35.77 o 
   9  -9   0        1.68       17.26     30.46 o 
   3  -8   0      192.74      154.71     33.69 o 
   4  -8   0     1207.04     1114.98     70.70 o 
   5  -8   0       62.62       42.42     27.45 o 
   6  -8   0      308.74      236.95     43.88 o 
   7  -8   0       24.85        9.77     25.99 o 
   8  -8   0      382.22      382.82     56.04 o 
   9  -8   0      130.83       55.94     36.39 o 
  10  -8   0      253.35      237.99     52.82 o 
   2  -7   0     1413.90     1419.09     69.97 o 
   3  -7   0      269.75      221.77     32.65 o 
   4  -7   0     1289.08     1236.73     70.70 o 
   5  -7   0       10.58       -3.53     20.07 o 
   6  -7   0      341.67      326.36     47.83 o 
   7  -7   0      489.90      434.80     53.75 o 
   8  -7   0       20.17        7.49     28.07 o 
   9  -7   0      436.75      397.37     60.61 o 
  10  -7   0       94.80       54.90     33.89 o 
   2  -6   0     1083.78     1000.30     53.96 o 
   3  -6   0     3544.78     3475.42    126.74 o 
   4  -6   0       18.01        8.53     17.57 o 
   5  -6   0     2502.63     2430.93    106.36 o 
   6  -6   0      347.38      366.70     45.23 o 
   7  -6   0      223.11      170.41     36.60 o 
   8  -6   0      434.23      345.18     50.11 o 
   9  -6   0       12.67      -11.33     23.29 o 
  10  -6   0      185.72      251.71     48.97 o 
  11  -6   0      283.22      323.04     56.77 o 
   1  -5   0     8817.83     8647.43    244.85 o 
   2  -5   0      434.61      389.37     31.40 o 
   3  -5   0     2115.14     2315.32     91.49 o 
   4  -5   0      390.26      330.94     33.58 o 
   5  -5   0      222.67      152.94     29.01 o 
   6  -5   0       81.92       82.34     24.74 o 
   7  -5   0      421.18      417.09     27.40 o 
   8  -5   0      156.46       98.93     43.82 o 
   9  -5   0      942.96      943.11     44.56 o 
  10  -5   0        3.30      -20.22     16.34 o 
  11  -5   0      366.42      403.20     58.85 o 
  12  -5   0        4.73      -20.59     28.90 o 
   1  -4   0      187.34      157.93     18.30 o 
   2  -4   0       62.76       35.35     13.00 o 
   3  -4   0    13402.03    13853.85    382.20 o 
   4  -4   0      300.96      330.00     31.50 o 
   5  -4   0      530.85      490.26     29.89 o 
   6  -4   0      156.04      130.09     17.47 o 
   7  -4   0      882.34      787.90     41.28 o 
   8  -4   0      392.67      392.33     27.58 o 
   9  -4   0       52.28       34.18     16.06 o 
  10  -4   0        3.05      -19.44     12.96 o 
  11  -4   0      645.72      715.70     42.58 o 
  12  -4   0       10.09      -11.12     28.90 o 
   1  -3   0    17112.68    18051.03    473.17 o 
   2  -3   0     1374.61     1390.08     55.42 o 
   3  -3   0     6902.54     7470.05    144.63 o 
   4  -3   0     2044.23     1990.97     50.98 o 
   5  -3   0     5797.61     6090.61    127.11 o 
   6  -3   0      955.66      944.08     35.24 o 
   7  -3   0     1821.66     1705.42     52.85 o 
   8  -3   0      160.13      127.86     19.24 o 
   9  -3   0      819.55      824.40     65.14 o 
  10  -3   0       18.53        0.29     15.63 o 
  11  -3   0      614.69      631.78     38.89 o 
  12  -3   0      360.01      443.64     63.11 o 
   0  -2   0    40710.65    38001.29    971.40 o 
   1  -2   0     4005.49     4241.16    120.71 o 
   2  -2   0    19053.82    19759.67    351.06 o 
   3  -2   0      121.80       97.45     13.36 o 
   4  -2   0      363.47      366.97     22.77 o 
   5  -2   0     5026.79     5043.57    106.06 o 
   6  -2   0     3790.39     3778.74     87.12 o 
   7  -2   0     1055.29     1083.93     39.60 o 
   8  -2   0     3382.94     3349.86     85.92 o 
   9  -2   0      150.72      144.17     22.08 o 
  10  -2   0      117.74      103.78     41.22 o 
  11  -2   0       94.88       81.57     21.58 o 
  12  -2   0      318.49      313.57     34.31 o 
  13  -2   0      150.52      200.97     49.59 o 
   1  -1   0     5394.26     5420.86     99.72 o 
   2  -1   0     4063.07     4665.99     88.72 o 
   3  -1   0     2083.56     1980.61     45.38 o 
   4  -1   0     2690.11     2730.53     74.39 o 
   5  -1   0     2364.05     2367.45     58.15 o 
   6  -1   0     3311.45     3220.99     98.77 o 
   7  -1   0      452.97      425.40     24.96 o 
   8  -1   0      502.38      488.45     28.85 o 
   9  -1   0      804.59      776.43     37.93 o 
  10  -1   0      139.57      173.07     23.79 o 
  11  -1   0       26.96       21.83     18.93 o 
  12  -1   0      499.62      595.10     55.10 o 
  13  -1   0        0.03       -1.56     21.66 o 
   2   0   0     1112.66     1075.30     25.12 o 
   3   0   0        9.00       23.69      5.92 o 
   4   0   0      569.10      681.25     23.63 o 
   5   0   0      113.31      102.18     18.77 o 
   6   0   0     1448.35     1380.03     42.64 o 
   7   0   0       80.93       63.76     14.62 o 
   8   0   0     1681.01     1637.18     53.63 o 
   9   0   0       14.94        3.86     14.36 o 
  10   0   0     1458.47     1463.85     97.47 o 
  11   0   0        1.61      -17.81     18.40 o 
  12   0   0        5.91       -7.17     17.78 o 
  13   0   0        4.79      -14.76     31.71 o 
   1   1   0     5473.78     5742.70    144.52 o 
   2   1   0     3408.72     3942.90     74.63 o 
   3   1   0     2040.28     2159.80     46.61 o 
   4   1   0     2575.90     2521.50     56.02 o 
   5   1   0     2412.27     2392.00     56.94 o 
   6   1   0     3371.29     3395.34     78.11 o 
   7   1   0      437.50      440.26     24.58 o 
   8   1   0      509.26      518.35     28.92 o 
   9   1   0      828.98      758.43     37.59 o 
  10   1   0      117.68      152.41     24.15 o 
  11   1   0       41.77       68.00     33.58 o 
  12   1   0      502.99      610.10     66.44 o 
  13   1   0        0.23       31.71     32.23 o 
   1   2   0     3749.80     3955.03     75.28 o 
   2   2   0    19010.86    21091.02    372.48 o 
   3   2   0       67.39       48.83      5.11 o 
   4   2   0      326.95      309.46     11.04 o 
   5   2   0     5216.40     5421.96    109.61 o 
   6   2   0     3835.89     4137.31     90.50 o 
   7   2   0     1069.42     1122.06     38.39 o 
   8   2   0     3445.85     3473.84    100.80 o 
   9   2   0      143.27      166.27     23.00 o 
  10   2   0      114.30       92.95     31.19 o 
  11   2   0       74.06       84.74     35.97 o 
  12   2   0      297.39      267.62     48.35 o 
  13   2   0      141.43      167.08     46.79 o 
   1   3   0    17646.40    19193.45    341.29 o 
   2   3   0     1263.69     1289.24     31.44 o 
   3   3   0     6888.90     7612.97    143.21 o 
   4   3   0     1944.95     1996.63     38.24 o 
   5   3   0     5887.80     6254.37    101.34 o 
   6   3   0     1069.63     1123.45     35.76 o 
   7   3   0     1973.53     1960.06     54.10 o 
   8   3   0      186.29      234.09     33.43 o 
   9   3   0      814.13      830.31     55.62 o 
  10   3   0       28.96       12.89     26.72 o 
  11   3   0      644.17      710.43     63.53 o 
  12   3   0      368.53      356.51     55.73 o 
   0   4   0      925.98     1037.70     56.25 o 
   1   4   0      223.46      204.88     11.99 o 
   2   4   0       50.55       82.00     27.50 o 
   3   4   0    13381.30    14842.01    270.31 o 
   4   4   0      294.33      306.30     13.20 o 
   5   4   0      482.43      457.88     15.88 o 
   6   4   0      174.77      176.58     16.14 o 
   7   4   0     1054.81     1005.08     55.94 o 
   8   4   0      404.06      403.93     38.57 o 
   9   4   0       53.71       70.18     30.15 o 
  10   4   0        2.29      -22.67     22.56 o 
  11   4   0      666.07      727.07     64.57 o 
  12   4   0       13.24      -21.52     34.73 o 
   1   5   0     8704.92     8547.94    164.78 o 
   2   5   0      451.14      430.76     19.21 o 
   3   5   0     2354.83     2655.21     61.24 o 
   4   5   0      401.77      409.29     20.38 o 
   5   5   0      262.25      241.60     17.56 o 
   6   5   0      100.67       90.56     24.02 o 
   7   5   0      461.59      430.54     38.47 o 
   8   5   0      150.10      140.05     31.40 o 
   9   5   0      948.53      914.00     60.30 o 
  10   5   0        2.40       18.19     27.86 o 
  11   5   0      341.85      430.33     57.81 o 
  12   5   0        5.61       24.23     38.78 o 
   0   6   0      971.42      872.34     27.50 o 
   1   6   0      670.07      685.10     21.11 o 
   2   6   0     1114.38     1212.28     37.44 o 
   3   6   0     3706.57     3648.48     81.77 o 
   4   6   0       14.38       21.63     18.71 o 
   5   6   0     2618.80     2781.10    104.28 o 
   6   6   0      298.83      282.28     36.81 o 
   7   6   0      319.83      314.72     40.44 o 
   8   6   0      406.72      428.77     49.70 o 
   9   6   0       13.82      -12.27     24.95 o 
  10   6   0      189.53      341.54     49.49 o 
  11   6   0      305.21      270.84     50.74 o 
   1   7   0     1420.02     1258.74     28.34 o 
   2   7   0     1488.67     1699.50     49.65 o 
   3   7   0      274.60      284.26     35.56 o 
   4   7   0     1439.14     1589.50     76.00 o 
   5   7   0       10.99       -8.42     17.67 o 
   6   7   0      330.87      309.10     40.44 o 
   7   7   0      383.89      452.69     45.23 o 
   8   7   0       13.05        7.38     24.43 o 
   9   7   0      504.03      474.83     54.69 o 
  10   7   0      109.73      116.13     37.64 o 
   0   8   0     2881.14     3076.54     80.77 o 
   1   8   0        0.01      -12.33      8.22 o 
   2   8   0     1215.03     1188.56     35.06 o 
   3   8   0      216.71      168.02     32.75 o 
   4   8   0     1264.17     1237.25     70.28 o 
   5   8   0       59.98       26.93     26.62 o 
   6   8   0      280.31      265.64     40.03 o 
   7   8   0       24.16       27.03     22.67 o 
   8   8   0      348.79      397.48     50.84 o 
   9   8   0      136.49      137.86     37.64 o 
  10   8   0      289.09      349.96     56.46 o 
   1   9   0      157.27      154.69     16.63 o 
   2   9   0      887.53      875.54     31.25 o 
   3   9   0      349.37      339.59     23.96 o 
   4   9   0      771.94      782.59     59.78 o 
   5   9   0       42.95       11.02     24.95 o 
   6   9   0      205.14      230.29     40.44 o 
   7   9   0        0.76       -8.11     25.68 o 
   8   9   0       56.68       61.34     33.17 o 
   9   9   0        0.97      -17.26     28.80 o 
   0  10   0     1240.33     1199.30     75.48 o 
   1  10   0        6.90       13.30     20.44 o 
   2  10   0     1211.67     1077.27     66.05 o 
   3  10   0       36.14       44.45     15.23 o 
   4  10   0      185.32      158.05     20.10 o 
   5  10   0      144.88      127.36     36.39 o 
   6  10   0       52.11       72.05     32.96 o 
   7  10   0       36.03       31.19     31.71 o 
   1  11   0      285.91      353.88     37.90 o 
   2  11   0      361.35      357.66     38.34 o 
   3  11   0       46.61       55.52     35.97 o 
   4  11   0       88.60      107.51     30.46 o 
   5  11   0       38.10       27.20     16.38 o 
   6  11   0       78.66      118.90     28.24 o 
   0  12   0      624.36      693.07     68.93 o 
   1  12   0       15.87       10.62     24.20 o 
   2  12   0       19.98       22.84     23.08 o 
   3  12   0      159.59      218.75     35.29 o 
  -6 -11   1       85.44       77.04     37.43 o 
  -7 -10   1      257.86      275.63     54.17 o 
  -6 -10   1       21.98      -26.20     30.46 o 
  -5 -10   1      271.65      196.92     44.19 o 
   6 -10   1       25.60       -7.59     29.53 o 
   7 -10   1       97.30       90.87     38.57 o 
  -9  -9   1      149.39      154.71     49.70 o 
  -8  -9   1       37.68       44.60     34.73 o 
  -7  -9   1       81.97       65.19     33.27 o 
  -6  -9   1       16.20      -16.74     22.56 o 
  -5  -9   1      272.90      251.50     42.84 o 
  -4  -9   1      551.26      542.00     51.47 o 
  -3  -9   1     2289.52     2294.52    106.78 o 
   5  -9   1      456.45      451.02     57.39 o 
   6  -9   1       14.04      -10.92     27.03 o 
   7  -9   1      477.39      520.27     66.02 o 
   8  -9   1        3.52      -38.99     25.99 o 
 -10  -8   1       84.75       89.52     40.96 o 
  -9  -8   1       96.28      119.67     41.07 o 
  -8  -8   1       54.36       21.63     28.07 o 
  -7  -8   1      665.34      648.05     60.72 o 
  -6  -8   1      112.19       62.59     32.54 o 
  -5  -8   1      126.16      131.73     33.48 o 
  -4  -8   1     1023.49      986.26     64.57 o 
  -3  -8   1      288.49      318.05     40.24 o 
  -2  -8   1     1093.22     1171.43     66.02 o 
   4  -8   1      174.29      129.76     33.37 o 
   5  -8   1      273.44      299.95     47.31 o 
   6  -8   1       84.26       52.82     27.66 o 
   7  -8   1        0.70      -17.88     23.39 o 
   8  -8   1       21.08       16.74     25.58 o 
   9  -8   1      274.24      285.29     52.30 o 
 -10  -7   1       31.93       27.34     29.94 o 
  -9  -7   1      394.12      380.32     57.18 o 
  -8  -7   1      281.99      209.92     45.54 o 
  -7  -7   1      145.15      135.68     35.97 o 
  -6  -7   1      613.41      594.50     53.86 o 
  -5  -7   1      670.97      631.52     52.30 o 
  -4  -7   1      895.70      872.52     58.22 o 
  -3  -7   1     2168.67     2239.94     96.69 o 
  -2  -7   1      104.99       68.41     19.86 o 
   3  -7   1      329.68      347.78     37.12 o 
   4  -7   1      427.28      412.45     42.84 o 
   5  -7   1      253.96      220.94     37.22 o 
   6  -7   1      416.97      394.26     50.95 o 
   7  -7   1      562.58      553.75     56.35 o 
   8  -7   1      129.90      101.58     37.95 o 
   9  -7   1      354.40      298.40     51.15 o 
  10  -7   1      444.38      413.80     62.28 o 
 -11  -6   1       34.78       41.07     33.27 o 
 -10  -6   1      753.82      809.93     70.49 o 
  -9  -6   1      136.55      116.03     37.53 o 
  -8  -6   1      970.68      862.23     68.41 o 
  -7  -6   1      730.80      699.31     57.81 o 
  -6  -6   1      744.65      668.95     55.00 o 
  -5  -6   1      421.37      358.80     42.63 o 
  -4  -6   1     2640.86     2483.33    103.35 o 
  -3  -6   1       46.86       14.87     16.32 o 
  -2  -6   1     6336.77     6436.39    197.86 o 
  -1  -6   1      175.58      160.32     23.50 o 
   2  -6   1        7.88      -18.56     12.37 o 
   3  -6   1      668.15      637.65     45.02 o 
   4  -6   1     1641.28     1689.94     82.55 o 
   5  -6   1      335.07      394.46     40.86 o 
   6  -6   1      472.61      424.30     43.88 o 
   7  -6   1       41.08        8.63     22.67 o 
   8  -6   1      755.54      639.31     57.91 o 
   9  -6   1       70.79        1.56     28.49 o 
  10  -6   1      101.42      113.05     26.72 o 
  11  -6   1      157.78      189.12     46.79 o 
 -12  -5   1       29.92       60.20     36.29 o 
 -11  -5   1       20.86      -14.76     26.82 o 
 -10  -5   1      142.71      122.48     38.88 o 
  -9  -5   1       17.65       14.70     18.92 o 
  -8  -5   1      822.30      795.11     49.91 o 
  -7  -5   1        1.11      -16.43     17.36 o 
  -6  -5   1      788.29      727.59     54.58 o 
  -5  -5   1       42.29       23.91     17.99 o 
  -4  -5   1     1901.66     1920.96     81.51 o 
  -3  -5   1      100.83       77.56     21.31 o 
  -2  -5   1     1012.46     1088.88     53.13 o 
  -1  -5   1      231.39      220.42     22.25 o 
   2  -5   1     2701.02     2250.44     85.98 o 
   3  -5   1      212.79      177.27     28.49 o 
   4  -5   1     3273.80     3122.13    117.28 o 
   5  -5   1      274.94      306.92     37.74 o 
   6  -5   1      458.99      435.43     44.08 o 
   7  -5   1      245.67      216.93     23.08 o 
   8  -5   1      431.85      441.31     31.77 o 
   9  -5   1       72.98       61.70     18.63 o 
  10  -5   1      869.70      899.24     76.57 o 
  11  -5   1       37.15       24.29     19.70 o 
 -12  -4   1      276.80      298.91     54.69 o 
 -11  -4   1        6.13      -11.12     27.97 o 
 -10  -4   1     1132.53     1008.16     75.07 o 
  -9  -4   1       45.55       32.42     16.38 o 
  -8  -4   1      982.35      982.17     75.85 o 
  -7  -4   1      190.46      174.62     22.15 o 
  -6  -4   1       21.11        9.89     10.23 o 
  -5  -4   1      164.13      225.61     27.76 o 
  -4  -4   1    11718.10    12009.31    337.18 o 
  -3  -4   1      324.75      312.22     28.80 o 
  -2  -4   1    14533.71    15223.35    411.20 o 
  -1  -4   1      177.04      166.35     18.92 o 
   0  -4   1     8054.91     8138.18    221.77 o 
   1  -4   1      220.55      344.04     25.26 o 
   2  -4   1      669.88      699.93     39.20 o 
   3  -4   1      126.76      143.17     23.19 o 
   4  -4   1     3493.82     3377.27    120.40 o 
   5  -4   1      623.92      621.50     28.51 o 
   6  -4   1     2631.78     2433.27     66.95 o 
   7  -4   1      174.54      139.20     18.45 o 
   8  -4   1      399.79      374.18     27.15 o 
   9  -4   1      147.56      161.45     22.81 o 
  10  -4   1      159.05      126.72     32.75 o 
  11  -4   1       67.51       76.89     22.52 o 
  12  -4   1       64.75       96.59     38.78 o 
 -12  -3   1      196.31      192.66     44.50 o 
 -11  -3   1      500.08      500.05     36.92 o 
 -10  -3   1       66.05       60.49     19.58 o 
  -9  -3   1       33.41       35.97     18.40 o 
  -8  -3   1     1708.76     1718.65     98.25 o 
  -7  -3   1      238.63      231.27     26.67 o 
  -6  -3   1     3191.14     3075.67     89.62 o 
  -5  -3   1      119.43      114.14     16.58 o 
  -4  -3   1      232.49      199.24     19.86 o 
  -3  -3   1    18673.38    19596.35    529.11 o 
  -2  -3   1     2875.66     3180.56    101.16 o 
  -1  -3   1     9981.09    10439.88    280.93 o 
   0  -3   1     5835.27     6220.55    169.16 o 
   1  -3   1     3271.63     3136.79     97.21 o 
   2  -3   1     5289.85     5094.13    151.48 o 
   3  -3   1      387.38      334.23     27.29 o 
   4  -3   1     4214.94     4450.99     96.60 o 
   5  -3   1      234.70      234.93     18.43 o 
   6  -3   1      220.48      202.05     19.16 o 
   7  -3   1      165.83      155.87     19.53 o 
   8  -3   1      315.46      283.76     25.61 o 
   9  -3   1        9.89       -2.49     13.64 o 
  10  -3   1      207.12      209.80     41.12 o 
  11  -3   1      131.36      115.77     23.83 o 
  12  -3   1     1230.01     1233.99    115.15 o 
 -13  -2   1      209.94      210.02     47.72 o 
 -12  -2   1      350.39      388.85     58.33 o 
 -11  -2   1      176.19      168.84     46.79 o 
 -10  -2   1       31.08       15.27     15.20 o 
  -9  -2   1       96.63       93.95     18.50 o 
  -8  -2   1      302.51      324.79     26.12 o 
  -7  -2   1     1459.43     1462.28     47.09 o 
  -6  -2   1      663.08      604.58     26.82 o 
  -5  -2   1     6572.15     6543.68    132.94 o 
  -4  -2   1     5662.11     5747.79    114.94 o 
  -3  -2   1     8548.18     9387.31    174.17 o 
  -2  -2   1    40771.16    41987.51   1071.42 o 
  -1  -2   1    12371.44    12417.91    326.57 o 
   0  -2   1     3170.32     3038.43     85.05 o 
   1  -2   1     8446.16     8316.39    224.47 o 
   2  -2   1     4570.50     4731.34     92.76 o 
   3  -2   1       97.01       80.92      9.17 o 
   4  -2   1     3010.78     2910.50     66.72 o 
   5  -2   1     1870.96     1885.96     50.74 o 
   6  -2   1      232.26      203.83     29.94 o 
   7  -2   1      797.44      737.18     32.98 o 
   8  -2   1     1027.26     1005.58     41.19 o 
   9  -2   1     1719.60     1779.88     59.87 o 
  10  -2   1      235.81      235.60     27.26 o 
  11  -2   1      618.60      668.51     40.24 o 
  12  -2   1        7.13       -4.06     19.80 o 
 -13  -1   1      421.09      512.78     63.42 o 
 -12  -1   1       31.51       29.69     30.88 o 
 -11  -1   1      528.87      547.19     56.87 o 
 -10  -1   1      115.16      109.26     20.98 o 
  -9  -1   1     1029.19     1108.28     64.31 o 
  -8  -1   1      757.37      758.39     34.25 o 
  -7  -1   1      431.42      443.06     28.96 o 
  -6  -1   1       58.57       66.94     12.00 o 
  -5  -1   1     3142.33     3042.56     69.40 o 
  -4  -1   1     2117.74     2051.91     65.61 o 
  -3  -1   1     8468.59     9410.39    168.92 o 
  -2  -1   1      558.83      546.56     15.95 o 
  -1  -1   1    14353.57    16384.91    425.34 o 
   1  -1   1     8145.67     8473.02    152.78 o 
   2  -1   1       66.52       70.91     10.50 o 
   3  -1   1     9073.04     9538.71    177.03 o 
   4  -1   1        4.60        3.34      5.70 o 
   5  -1   1    15463.54    15415.30    284.85 o 
   6  -1   1       59.25       61.99     12.47 o 
   7  -1   1      931.51      857.07     35.20 o 
   8  -1   1       31.72       27.02     14.29 o 
   9  -1   1     1126.60     1033.31     43.84 o 
  10  -1   1      895.44      845.35     44.66 o 
  11  -1   1      189.58      193.94     35.14 o 
  12  -1   1      108.92      100.67     25.48 o 
  13  -1   1      235.44      305.98     52.92 o 
 -13   0   1      505.48      611.87     60.61 o 
 -12   0   1        0.36      -14.94     17.33 o 
 -11   0   1       25.84        6.07     18.47 o 
 -10   0   1       23.15       12.22     16.84 o 
  -9   0   1     1466.23     1539.69     54.51 o 
  -8   0   1       12.02        1.69     12.02 o 
  -7   0   1     9053.93     9263.61    184.68 o 
  -6   0   1       13.07       18.91      9.91 o 
  -5   0   1     2478.57     2347.50     97.73 o 
  -4   0   1       36.57       49.07     17.00 o 
  -3   0   1     3004.55     2935.09     69.04 o 
  -2   0   1       74.59      108.15      7.03 o 
  -1   0   1     4432.31     5424.97    144.21 o 
   1   0   1    30753.97    29278.59    702.94 o 
   2   0   1       46.72       48.39      5.63 o 
   3   0   1     8825.47     8445.63    157.28 o 
   4   0   1      261.53      297.82     26.04 o 
   5   0   1      964.80      698.79     27.26 o 
   6   0   1       81.53       76.00     13.40 o 
   7   0   1       92.46      106.16     24.69 o 
   8   0   1       33.06       30.32     14.30 o 
   9   0   1     1641.87     1753.92     58.78 o 
  10   0   1        1.51      -22.80     15.20 o 
  11   0   1      780.15      911.19     45.95 o 
  12   0   1        7.14       14.87     28.38 o 
  13   0   1      482.97      539.50     64.57 o 
 -13   1   1      423.73      479.51     63.42 o 
 -12   1   1       32.78       -8.42     27.66 o 
 -11   1   1      526.77      573.76     37.25 o 
 -10   1   1      135.56      133.81     22.61 o 
  -9   1   1     1007.66     1066.96     66.80 o 
  -8   1   1      781.40      781.83     35.34 o 
  -7   1   1      411.72      415.48     24.00 o 
  -6   1   1       69.22       68.77     12.53 o 
  -5   1   1     3141.23     3103.66     69.35 o 
  -4   1   1     2192.44     2187.00     49.78 o 
  -3   1   1     7438.52     8567.19    133.19 o 
  -2   1   1      558.41      580.52     14.91 o 
  -1   1   1    14573.84    16789.77    335.49 o 
   0   1   1     7376.11     6999.18    185.28 o 
   1   1   1     8423.90     9083.69    223.02 o 
   2   1   1       41.30       37.87      4.54 o 
   3   1   1     9111.45     9545.61    174.54 o 
   4   1   1       13.96        2.18      7.80 o 
   5   1   1    15786.67    15652.89    286.74 o 
   6   1   1       75.59       89.86     21.00 o 
   7   1   1      733.59      649.54     29.93 o 
   8   1   1       43.07       50.70     19.81 o 
   9   1   1     1146.21     1139.04     46.14 o 
  10   1   1      899.39      949.82     66.70 o 
  11   1   1      204.33      234.66     45.75 o 
  12   1   1      104.57      128.61     39.20 o 
  13   1   1      258.21      372.42     55.73 o 
 -13   2   1      204.16      273.86     54.48 o 
 -12   2   1      330.10      383.86     53.86 o 
 -11   2   1      187.67      109.69     37.64 o 
 -10   2   1       48.47       42.32     17.84 o 
  -9   2   1       68.66       58.97     17.56 o 
  -8   2   1      239.32      271.35     23.76 o 
  -7   2   1     1538.71     1543.52     46.61 o 
  -6   2   1      688.50      685.64     36.29 o 
  -5   2   1     7027.72     7221.87    183.21 o 
  -4   2   1     5526.28     5703.42     91.77 o 
  -3   2   1     8436.47     9226.36    141.66 o 
  -2   2   1    40738.74    41887.30    614.25 o 
  -1   2   1    12904.80    12753.66    228.16 o 
   0   2   1     3517.73     3438.49     60.85 o 
   1   2   1     8329.93     8770.01    219.48 o 
   2   2   1     4585.31     4856.56    129.76 o 
   3   2   1        9.44       16.73      4.77 o 
   4   2   1     2968.96     3002.75     64.25 o 
   5   2   1     1896.53     1972.14     49.33 o 
   6   2   1      188.55      166.84     16.69 o 
   7   2   1      789.49      829.97     33.09 o 
   8   2   1     1003.33     1056.90     41.29 o 
   9   2   1     1718.68     1888.02     60.53 o 
  10   2   1      280.76      369.51     50.53 o 
  11   2   1      587.51      620.81     59.78 o 
  12   2   1        6.84      -18.82     33.89 o 
 -12   3   1      211.38      215.11     47.93 o 
 -11   3   1      493.19      537.73     60.20 o 
 -10   3   1       71.53       62.90     28.28 o 
  -9   3   1       12.92       25.58     24.54 o 
  -8   3   1     1834.07     1960.06    116.55 o 
  -7   3   1      226.22      227.69     19.84 o 
  -6   3   1     3476.76     3370.50     60.66 o 
  -5   3   1       86.52       96.01     10.77 o 
  -4   3   1      311.19      297.40     12.14 o 
  -3   3   1    18731.19    20585.07    306.36 o 
  -2   3   1     2927.21     3406.86     92.69 o 
  -1   3   1    10143.76    10834.31    232.63 o 
   0   3   1     6169.42     6726.78    115.09 o 
   1   3   1     3431.18     3614.30     71.48 o 
   2   3   1     4901.47     5388.89    102.71 o 
   3   3   1      373.06      323.98     13.00 o 
   4   3   1     4269.99     4568.71     74.79 o 
   5   3   1      213.37      190.94      9.67 o 
   6   3   1      174.08      165.49     20.90 o 
   7   3   1      193.79      177.98     18.10 o 
   8   3   1      332.66      296.21     37.74 o 
   9   3   1       14.38       -9.25     22.15 o 
  10   3   1      242.54      336.03     46.58 o 
  11   3   1      140.84      195.78     45.85 o 
  12   3   1     1195.21     1252.22     85.36 o 
 -12   4   1      305.48      371.38     57.50 o 
 -11   4   1        3.78       -9.25     26.20 o 
 -10   4   1     1028.69     1017.45     67.27 o 
  -9   4   1       49.45       42.11     26.82 o 
  -8   4   1      829.69      914.42     55.10 o 
  -7   4   1      217.11      197.09     18.87 o 
  -6   4   1       17.18      -10.70      9.09 o 
  -5   4   1      156.19      186.00     11.95 o 
  -4   4   1    11482.92    12259.56    205.66 o 
  -3   4   1      313.33      278.42     20.12 o 
  -2   4   1    14708.53    15927.26    289.15 o 
  -1   4   1      165.88      159.26     12.20 o 
   0   4   1     7904.40     7604.00    131.95 o 
   1   4   1      246.76      286.28     13.56 o 
   2   4   1      726.84      777.19     22.79 o 
   3   4   1      145.73      171.24     11.33 o 
   4   4   1     3571.70     3805.89     79.60 o 
   5   4   1      596.85      628.90     17.99 o 
   6   4   1     2745.35     2630.97     96.17 o 
   7   4   1      182.52      162.61     28.38 o 
   8   4   1      522.74      619.04     50.22 o 
   9   4   1      142.85      155.64     36.29 o 
  10   4   1      140.34       91.70     33.58 o 
  11   4   1       59.71       49.91     32.75 o 
  12   4   1       69.32       79.23     42.32 o 
 -12   5   1       37.71      -30.88     34.41 o 
 -11   5   1       24.62       -1.25     30.26 o 
 -10   5   1      133.00      165.00     37.53 o 
  -9   5   1       13.87       -6.86     21.73 o 
  -8   5   1      901.51      931.89     59.16 o 
  -7   5   1        2.18      -17.36     17.36 o 
  -6   5   1     1123.46     1149.39     58.95 o 
  -5   5   1       31.31       24.85      8.31 o 
  -4   5   1     1574.94     1529.07     35.79 o 
  -3   5   1       75.89       50.66     16.74 o 
  -2   5   1     1036.50     1168.08     35.01 o 
  -1   5   1      187.36      187.95     15.14 o 
   0   5   1     3538.55     3640.59     50.12 o 
   1   5   1     1254.99     1426.85     27.01 o 
   2   5   1     2990.14     2694.57     77.20 o 
   3   5   1      218.74      241.23     14.02 o 
   4   5   1     3246.91     3340.67     72.47 o 
   5   5   1      297.10      308.58     31.09 o 
   6   5   1      432.92      432.41     36.81 o 
   7   5   1      247.38      341.75     40.44 o 
   8   5   1      455.43      409.85     40.96 o 
   9   5   1       74.44       70.28     29.11 o 
  10   5   1      830.33      859.11     66.02 o 
  11   5   1       36.19       -1.98     30.36 o 
 -11   6   1       33.77        0.31     29.74 o 
 -10   6   1      777.26      762.42     59.89 o 
  -9   6   1      142.15      187.46     36.39 o 
  -8   6   1      979.40     1055.30     63.84 o 
  -7   6   1      880.86      881.67     56.98 o 
  -6   6   1      772.99      734.45     49.70 o 
  -5   6   1      370.70      385.31     60.20 o 
  -4   6   1     2618.01     2676.28     66.05 o 
  -3   6   1       37.52       44.87     11.42 o 
  -2   6   1     6354.85     6470.81    132.90 o 
  -1   6   1      175.73      211.42     32.28 o 
   0   6   1     2810.87     2747.39     38.37 o 
   1   6   1      782.11      732.18     21.74 o 
   2   6   1        5.04       11.58      8.61 o 
   3   6   1      647.61      693.90     44.08 o 
   4   6   1     1662.47     1717.70     74.86 o 
   5   6   1      282.84      333.43     38.88 o 
   6   6   1      364.48      378.87     37.43 o 
   7   6   1       45.55       19.03     21.63 o 
   8   6   1      945.91      842.06     58.02 o 
   9   6   1       57.83       39.82     26.62 o 
  10   6   1       84.86       50.95     36.60 o 
  11   6   1      145.68      140.78     42.00 o 
 -10   7   1       24.66       24.64     29.11 o 
  -9   7   1      389.20      372.94     49.91 o 
  -8   7   1      339.33      291.53     44.19 o 
  -7   7   1      143.47      160.22     32.85 o 
  -6   7   1      469.33      427.63     42.73 o 
  -5   7   1      632.82      645.03     49.07 o 
  -4   7   1      999.47     1132.97     63.32 o 
  -3   7   1     2046.56     2142.21     90.04 o 
  -2   7   1      101.79      136.77     21.00 o 
  -1   7   1     2673.65     2630.23     47.03 o 
   0   7   1      496.06      462.95     16.21 o 
   1   7   1      424.11      409.83     15.78 o 
   2   7   1      804.77      748.81     26.04 o 
   3   7   1      354.37      364.10     36.08 o 
   4   7   1      496.18      537.11     44.60 o 
   5   7   1      268.51      289.45     38.05 o 
   6   7   1      396.83      509.14     46.99 o 
   7   7   1      682.91      600.74     49.80 o 
   8   7   1      104.99      139.01     33.79 o 
   9   7   1      392.19      382.92     50.32 o 
  10   7   1      475.44      500.31     60.51 o 
 -10   8   1      104.64       73.51     36.49 o 
  -9   8   1      133.53       98.04     35.45 o 
  -8   8   1       62.00       61.45     30.88 o 
  -7   8   1      591.66      570.17     51.67 o 
  -6   8   1      107.21       87.44     29.42 o 
  -5   8   1      208.57      219.79     37.85 o 
  -4   8   1     1079.38     1134.42     68.31 o 
  -3   8   1      294.04      360.26     42.94 o 
  -2   8   1     1007.45     1166.86     66.23 o 
  -1   8   1      109.07      109.95     11.50 o 
   0   8   1      241.24      262.96     16.09 o 
   1   8   1     1389.32     1406.41     37.10 o 
   2   8   1      168.45      194.94     17.52 o 
   3   8   1     1426.94     1348.16     39.12 o 
   4   8   1      205.48      206.80     35.77 o 
   5   8   1      321.17      344.87     42.63 o 
   6   8   1       80.39       68.83     28.38 o 
   7   8   1        0.67       -3.33     27.24 o 
   8   8   1       16.72       -6.45     23.91 o 
   9   8   1      286.53      234.77     45.85 o 
  -9   9   1      179.43      176.96     41.90 o 
  -8   9   1       38.31       61.86     32.02 o 
  -7   9   1       81.65       73.09     32.44 o 
  -6   9   1       15.49       16.01     25.16 o 
  -5   9   1      342.82      391.97     49.49 o 
  -4   9   1      554.35      593.05     53.13 o 
  -3   9   1     2353.01     2463.99    108.96 o 
  -2   9   1        9.11       19.53     11.45 o 
  -1   9   1     1007.65      959.99     27.90 o 
   0   9   1       30.30       40.20     14.57 o 
   1   9   1      389.56      434.99     32.13 o 
   2   9   1       17.32        7.15     10.84 o 
   3   9   1      534.79      461.37     36.18 o 
   4   9   1       65.62       76.50     16.49 o 
   5   9   1      542.68      550.94     50.53 o 
   6   9   1       11.59        2.18     26.20 o 
   7   9   1      483.45      518.50     51.88 o 
   8   9   1        3.32      -26.30     27.97 o 
  -7  10   1      219.27      163.96     42.52 o 
  -6  10   1       24.23       29.11     29.74 o 
  -5  10   1      260.43      226.55     45.33 o 
  -4  10   1       68.32       94.51     32.54 o 
  -3  10   1        3.23      -18.43     12.29 o 
  -2  10   1      163.36      236.84     42.21 o 
  -1  10   1      396.19      407.54     36.87 o 
   0  10   1        9.72       15.67     19.06 o 
   1  10   1     1159.75     1259.29     77.56 o 
   2  10   1      207.98      246.31     21.80 o 
   3  10   1      282.30      333.98     25.40 o 
   4  10   1       80.77       75.15     17.63 o 
   5  10   1       99.01       95.54     19.32 o 
   6  10   1       22.02       39.72     30.57 o 
   7  10   1      100.33      140.36     37.74 o 
  -6  11   1       98.44       72.26     36.29 o 
  -5  11   1       18.95       -4.25     14.15 o 
  -4  11   1       54.00       50.44     17.64 o 
  -3  11   1       89.66       57.29     36.08 o 
  -2  11   1       18.73       -1.08     19.49 o 
  -1  11   1      527.92      609.71     47.20 o 
   0  11   1       94.17      103.62     44.76 o 
   1  11   1      429.97      584.30     45.83 o 
   2  11   1      197.75      258.89     45.64 o 
   3  11   1       17.13       11.43     14.65 o 
   4  11   1       96.16       94.05     19.76 o 
   5  11   1      112.91      116.38     21.04 o 
  -3  12   1       33.40       40.63     54.06 o 
  -2  12   1       57.55       65.44     26.18 o 
  -1  12   1      190.67      224.49     35.50 o 
   0  12   1      655.94      686.07     49.98 o 
   1  12   1        5.77       -7.28     22.46 o 
   2  12   1        3.39      -17.43     24.12 o 
   3  12   1       33.91       14.66     33.17 o 
  -6 -11   2       88.37       76.52     40.76 o 
  -5 -11   2      154.60      156.48     39.92 o 
  -7 -10   2       55.08       73.72     34.73 o 
  -6 -10   2      272.08      219.07     45.44 o 
  -5 -10   2       21.93       -1.35     25.47 o 
  -4 -10   2      347.44      331.04     49.39 o 
  -9  -9   2        5.84        4.37     34.52 o 
  -8  -9   2      325.86      349.76     57.60 o 
  -7  -9   2       17.65        0.52     29.22 o 
  -6  -9   2      289.01      342.17     54.90 o 
  -5  -9   2       44.92      -10.71     20.59 o 
  -4  -9   2      410.32      352.25     46.27 o 
  -3  -9   2      116.89      104.59     32.02 o 
   6  -9   2      328.78      327.82     51.78 o 
   7  -9   2       25.10       21.94     31.61 o 
   8  -9   2      279.53      219.48     52.19 o 
 -10  -8   2      130.07      108.75     40.76 o 
  -9  -8   2       24.46        4.26     29.84 o 
  -8  -8   2       56.68       88.27     36.39 o 
  -7  -8   2      157.99      136.31     37.22 o 
  -6  -8   2      324.10      386.98     53.23 o 
  -5  -8   2       56.92       15.80     24.64 o 
  -4  -8   2     2870.67     2937.58    124.76 o 
  -3  -8   2      660.83      594.29     48.24 o 
  -2  -8   2     1488.01     1404.02     71.84 o 
   4  -8   2      349.07      376.06     47.51 o 
   5  -8   2      526.43      465.06     49.70 o 
   6  -8   2      897.22      807.75     64.88 o 
   7  -8   2       24.61       27.86     26.72 o 
   8  -8   2      144.49      209.40     46.89 o 
   9  -8   2       32.37       -8.01     27.66 o 
 -10  -7   2      532.65      539.29     67.58 o 
  -9  -7   2      374.44      324.28     53.02 o 
  -8  -7   2      242.71      280.20     50.63 o 
  -7  -7   2      169.22      136.51     35.66 o 
  -6  -7   2     1440.23     1377.92     81.30 o 
  -5  -7   2     1606.76     1491.87     83.59 o 
  -4  -7   2       93.00      100.44     27.86 o 
  -3  -7   2     2058.22     2013.91     89.83 o 
  -2  -7   2      929.08      897.06     52.19 o 
  -1  -7   2      589.14      567.99     38.99 o 
   3  -7   2      608.57      585.15     47.20 o 
   4  -7   2        1.12       -7.90     19.86 o 
   5  -7   2      443.00      445.62     46.99 o 
   6  -7   2      180.05       95.86     32.13 o 
   7  -7   2      149.07       76.21     29.22 o 
   8  -7   2      279.55      309.83     52.19 o 
   9  -7   2       36.02       12.58     31.81 o 
  10  -7   2      607.16      676.33     77.98 o 
 -11  -6   2      190.81      229.77     49.28 o 
 -10  -6   2        5.55       -5.20     28.59 o 
  -9  -6   2     1465.00     1463.49     90.87 o 
  -8  -6   2      221.34      163.03     37.74 o 
  -7  -6   2      296.02      217.61     40.13 o 
  -6  -6   2     1340.28     1171.95     72.36 o 
  -5  -6   2      589.24      587.43     48.45 o 
  -4  -6   2     1249.07     1204.08     67.16 o 
  -3  -6   2     1308.28     1246.29     64.15 o 
  -2  -6   2      747.60      714.69     44.81 o 
  -1  -6   2     1151.76     1100.01     51.57 o 
   3  -6   2      205.46      181.64     29.22 o 
   4  -6   2      883.09      754.20     51.99 o 
   5  -6   2      217.99      233.21     35.97 o 
   6  -6   2      248.15      226.34     38.78 o 
   7  -6   2      245.06      185.90     37.22 o 
   8  -6   2      158.14      153.56     37.74 o 
   9  -6   2     1048.33     1043.66     76.42 o 
  10  -6   2        1.07        1.38     18.14 o 
  11  -6   2      316.39      338.32     57.08 o 
 -12  -5   2      103.15      134.12     46.99 o 
 -11  -5   2      131.37      168.33     44.71 o 
 -10  -5   2        4.51      -14.56     25.68 o 
  -9  -5   2      683.87      619.19     36.46 o 
  -8  -5   2      121.05       84.89     20.33 o 
  -7  -5   2      250.36      184.24     35.25 o 
  -6  -5   2       10.64       14.56     20.07 o 
  -5  -5   2     8775.07     9227.48    276.77 o 
  -4  -5   2       98.08       80.99     22.04 o 
  -3  -5   2    11617.77    11824.66    334.78 o 
  -2  -5   2      861.23      796.10     44.50 o 
  -1  -5   2     2017.07     2007.67     73.82 o 
   0  -5   2     1955.79     2160.40     72.26 o 
   2  -5   2     1762.65     1993.42     80.47 o 
   3  -5   2     3111.64     2857.94    106.26 o 
   4  -5   2       21.72        5.20     15.49 o 
   5  -5   2     2228.91     2205.94     96.80 o 
   6  -5   2        5.07       -0.87     11.44 o 
   7  -5   2      411.41      436.24     30.40 o 
   8  -5   2       90.75       69.51     18.45 o 
   9  -5   2       23.21       16.25     15.33 o 
  10  -5   2       16.42       37.08     19.18 o 
  11  -5   2      338.06      326.08     34.39 o 
 -12  -4   2       21.00       21.63     32.33 o 
 -11  -4   2      624.83      672.69     65.29 o 
 -10  -4   2      167.88      179.24     40.03 o 
  -9  -4   2      605.57      534.79     32.05 o 
  -8  -4   2       94.49       64.15     15.74 o 
  -7  -4   2     1955.95     1770.46     54.41 o 
  -6  -4   2      216.02      200.95     19.33 o 
  -5  -4   2      999.40     1082.12     58.74 o 
  -4  -4   2      812.88      794.23     47.31 o 
  -3  -4   2     5411.76     5610.87    175.40 o 
  -2  -4   2      944.93     1030.45     48.03 o 
  -1  -4   2     6151.34     6608.05    187.98 o 
   0  -4   2      171.90      181.01     15.39 o 
   2  -4   2      130.79       96.28     17.99 o 
   3  -4   2     1660.62     1518.70     67.37 o 
   4  -4   2       99.73       73.89     26.10 o 
   5  -4   2     2096.18     2126.00     60.15 o 
   6  -4   2      111.32       90.36     18.35 o 
   7  -4   2      446.68      423.05     26.88 o 
   8  -4   2      133.22      114.77     25.84 o 
   9  -4   2     1312.95     1192.44     50.39 o 
  10  -4   2       92.55       94.02     21.45 o 
  11  -4   2     1082.89     1132.43     53.56 o 
  12  -4   2        3.04      -21.49     19.30 o 
 -12  -3   2       35.39      -15.70     29.22 o 
 -11  -3   2      414.23      422.33     56.25 o 
 -10  -3   2      374.11      369.51     31.23 o 
  -9  -3   2      251.78      230.88     24.50 o 
  -8  -3   2     1164.58     1107.84     42.74 o 
  -7  -3   2      447.42      463.64     26.00 o 
  -6  -3   2       48.98       49.67     11.50 o 
  -5  -3   2     1619.14     1529.30     44.34 o 
  -4  -3   2     2138.53     2170.84     62.69 o 
  -3  -3   2    24422.78    25298.60    660.84 o 
  -2  -3   2     2719.67     2600.40     86.09 o 
  -1  -3   2     1418.42     1539.49     54.27 o 
   0  -3   2     1069.15     1053.22     39.20 o 
   2  -3   2     1737.17     1641.07     62.38 o 
   3  -3   2     1454.54     1425.96     68.05 o 
   4  -3   2       70.68       80.08     11.62 o 
   5  -3   2     2907.05     2811.00     70.06 o 
   6  -3   2       47.32       39.25     14.76 o 
   7  -3   2     1019.92      988.55     82.34 o 
   8  -3   2      267.30      263.95     25.19 o 
   9  -3   2        9.40        3.20     15.07 o 
  10  -3   2      237.93      232.88     28.04 o 
  11  -3   2       94.73       67.70     21.76 o 
  12  -3   2      361.08      382.88     39.54 o 
 -13  -2   2       61.53       69.35     37.33 o 
 -12  -2   2      682.87      637.13     61.97 o 
 -11  -2   2       27.02       13.58     18.28 o 
 -10  -2   2      471.60      439.31     32.20 o 
  -9  -2   2     1904.54     1940.46     61.78 o 
  -8  -2   2      176.89      167.90     38.83 o 
  -7  -2   2      216.71      183.14     18.55 o 
  -6  -2   2     1176.83     1070.34     35.80 o 
  -5  -2   2      930.72     1060.17     53.96 o 
  -4  -2   2     5874.50     6269.05    119.75 o 
  -3  -2   2    15960.40    16056.65    288.04 o 
  -2  -2   2    19166.27    20840.14    535.45 o 
  -1  -2   2     6296.47     6197.36    168.85 o 
   0  -2   2     9232.57     9341.95    246.72 o 
   1  -2   2     4457.13     4351.06    125.60 o 
   2  -2   2     1847.93     1777.85     42.10 o 
   3  -2   2      232.60      218.74     13.29 o 
   4  -2   2      754.58      668.80     25.83 o 
   5  -2   2      244.11      248.29     18.26 o 
   6  -2   2      755.93      670.24     59.52 o 
   7  -2   2      273.70      300.12     24.47 o 
   8  -2   2      120.66      116.93     18.81 o 
   9  -2   2     1661.07     1684.16     58.99 o 
  10  -2   2      180.16      228.40     32.39 o 
  11  -2   2       30.66       33.59     19.22 o 
  12  -2   2      444.10      514.34     43.42 o 
 -13  -1   2       42.34       21.52     36.49 o 
 -12  -1   2       67.34       59.16     34.83 o 
 -11  -1   2      101.81      108.65     23.12 o 
 -10  -1   2       60.14       74.19     20.07 o 
  -9  -1   2       30.79       22.34     14.62 o 
  -8  -1   2     3324.15     3347.49    115.25 o 
  -7  -1   2      410.50      444.19     25.18 o 
  -6  -1   2     1004.91      985.93     34.24 o 
  -5  -1   2       10.61       21.73      8.17 o 
  -4  -1   2     6271.84     6830.66    131.51 o 
  -3  -1   2      983.62      924.66     24.42 o 
  -2  -1   2    26111.16    28732.87    506.62 o 
  -1  -1   2     1121.76     1312.73     42.32 o 
   1  -1   2     4240.91     3842.12    108.55 o 
   2  -1   2     3054.51     3262.07     97.42 o 
   3  -1   2     2169.27     2174.66     50.32 o 
   4  -1   2      131.54      127.88     12.28 o 
   5  -1   2      138.77      123.91     14.53 o 
   6  -1   2     1135.13     1066.71     37.74 o 
   7  -1   2      342.20      301.15     21.86 o 
   8  -1   2     2647.99     2666.12     73.97 o 
   9  -1   2      128.65      138.16     22.01 o 
  10  -1   2     1450.57     1527.56     60.93 o 
  11  -1   2       67.19       61.23     27.45 o 
  12  -1   2      421.59      426.02     39.64 o 
 -13   0   2       22.01      -15.91     28.70 o 
 -12   0   2      237.76      281.33     32.45 o 
 -11   0   2        6.47        2.45     18.74 o 
 -10   0   2       53.02       42.32     18.67 o 
  -9   0   2       78.13       72.85     17.44 o 
  -8   0   2      532.06      534.39     29.45 o 
  -7   0   2       62.62       61.96     13.12 o 
  -6   0   2     4025.01     4199.92     92.50 o 
  -5   0   2       39.39       46.39      9.45 o 
  -4   0   2    16702.82    16770.47    301.83 o 
  -3   0   2       85.04       71.55      7.41 o 
  -2   0   2      173.07      157.42      7.23 o 
  -1   0   2       39.89       37.47     13.05 o 
   0   0   2    16444.06    16184.45    443.75 o 
   1   0   2       23.00       36.82      6.33 o 
   2   0   2     8617.78     8502.26    155.89 o 
   3   0   2        6.34       10.89      5.52 o 
   4   0   2      450.16      536.59     21.68 o 
   5   0   2      243.11      258.87     38.73 o 
   6   0   2     1148.82      969.03     35.41 o 
   7   0   2        2.90        0.50     10.51 o 
   8   0   2      319.62      329.94     25.94 o 
   9   0   2        4.07       -5.23     14.37 o 
  10   0   2      112.94      125.39     23.78 o 
  11   0   2       30.84       40.35     22.82 o 
  12   0   2      622.04      613.95     57.18 o 
 -13   1   2       44.21       81.30     40.86 o 
 -12   1   2       39.49       14.24     30.78 o 
 -11   1   2       83.03       91.15     23.92 o 
 -10   1   2      125.63      132.04     22.38 o 
  -9   1   2       26.42       16.78     14.80 o 
  -8   1   2     3225.61     3409.47     84.64 o 
  -7   1   2      440.78      473.46     25.00 o 
  -6   1   2      958.59     1006.00     44.03 o 
  -5   1   2       23.52       28.81      9.72 o 
  -4   1   2     6205.18     7058.01    134.42 o 
  -3   1   2      816.61      815.99     18.97 o 
  -2   1   2    26653.44    30100.16    440.90 o 
  -1   1   2     1133.86     1346.52     30.52 o 
   0   1   2    24116.63    24767.49    939.27 o 
   1   1   2     4269.85     4199.05    108.34 o 
   2   1   2     2855.48     3077.41     60.54 o 
   3   1   2     2173.73     2269.73     79.54 o 
   4   1   2       88.22       83.38     13.00 o 
   5   1   2      107.48      119.81     13.49 o 
   6   1   2     1142.25     1078.30     36.64 o 
   7   1   2      345.61      345.53     23.23 o 
   8   1   2     2864.59     2897.76     77.81 o 
   9   1   2      120.78      127.84     38.52 o 
  10   1   2     1428.22     1472.91     56.07 o 
  11   1   2       56.89       57.08     32.02 o 
  12   1   2      387.23      459.65     62.59 o 
 -13   2   2       55.08       51.05     34.83 o 
 -12   2   2      701.03      784.46     66.54 o 
 -11   2   2        8.40       -8.42     26.72 o 
 -10   2   2      435.06      394.04     30.98 o 
  -9   2   2     1974.97     2073.33     63.13 o 
  -8   2   2      215.90      204.58     21.50 o 
  -7   2   2      160.30      135.82     17.19 o 
  -6   2   2     1324.25     1237.96     38.16 o 
  -5   2   2     1006.91     1174.51     27.07 o 
  -4   2   2     5318.83     5740.67     94.82 o 
  -3   2   2    16023.09    16583.19    248.38 o 
  -2   2   2    18586.00    20473.20    305.24 o 
  -1   2   2     6881.19     6817.34    183.30 o 
   0   2   2     9238.50     9355.46    168.85 o 
   1   2   2     4451.26     4289.92    113.64 o 
   2   2   2     1734.83     1667.79     54.06 o 
   3   2   2      252.57      239.09     10.75 o 
   4   2   2      790.22      768.25     24.14 o 
   5   2   2      252.30      266.07     16.45 o 
   6   2   2      865.00      880.30     31.31 o 
   7   2   2      216.74      229.14     20.41 o 
   8   2   2       85.68       79.75     16.91 o 
   9   2   2     1722.64     1802.74     87.96 o 
  10   2   2      157.89      127.68     36.91 o 
  11   2   2       25.86       58.95     36.29 o 
  12   2   2      462.73      584.21     69.56 o 
 -12   3   2       37.95      -11.44     31.81 o 
 -11   3   2      444.27      480.66     56.04 o 
 -10   3   2      292.12      275.52     42.73 o 
  -9   3   2      246.05      244.57     30.00 o 
  -8   3   2     1189.20     1285.57     55.00 o 
  -7   3   2      568.06      597.35     27.65 o 
  -6   3   2       84.62      102.92     10.32 o 
  -5   3   2     1289.70     1225.40     36.31 o 
  -4   3   2     2145.09     2243.36     43.27 o 
  -3   3   2    23613.65    25518.52    380.23 o 
  -2   3   2     2883.00     2930.88     62.78 o 
  -1   3   2     1249.59     1375.74     48.24 o 
   0   3   2     1209.90     1172.88     67.22 o 
   1   3   2     5177.28     5299.85     70.23 o 
   2   3   2     1773.05     1778.83     59.78 o 
   3   3   2     1414.25     1408.70     53.13 o 
   4   3   2       84.64       93.33      6.53 o 
   5   3   2     2574.99     2536.08     58.63 o 
   6   3   2       56.94       47.14     10.84 o 
   7   3   2     1015.00     1033.85     36.68 o 
   8   3   2      332.46      289.14     37.64 o 
   9   3   2       13.59       32.96     26.72 o 
  10   3   2      173.68      203.16     43.36 o 
  11   3   2       71.69       44.40     33.48 o 
  12   3   2      384.57      514.76     65.29 o 
 -12   4   2       24.80      -21.63     31.50 o 
 -11   4   2      593.13      566.01     53.65 o 
 -10   4   2      168.64      251.19     40.44 o 
  -9   4   2      446.06      438.76     40.65 o 
  -8   4   2       92.78       80.16     23.60 o 
  -7   4   2     2159.79     2120.97     58.17 o 
  -6   4   2      226.17      222.76     14.06 o 
  -5   4   2     1050.65     1139.14     28.55 o 
  -4   4   2      744.43      766.59     22.72 o 
  -3   4   2     5606.26     5913.47     98.20 o 
  -2   4   2      902.70      994.21     58.28 o 
  -1   4   2     6286.31     6502.83    182.78 o 
   0   4   2      173.02      188.09     12.42 o 
   1   4   2      793.99      828.49     14.21 o 
   2   4   2      117.63      112.87      8.14 o 
   3   4   2     1765.29     1781.22     66.02 o 
   4   4   2      106.15       98.21      9.00 o 
   5   4   2     2122.51     2229.32     41.80 o 
   6   4   2      118.16      144.31     26.30 o 
   7   4   2      585.94      510.81     40.86 o 
   8   4   2      126.72      108.86     29.84 o 
   9   4   2     1268.28     1261.47     71.74 o 
  10   4   2       91.90       58.85     34.52 o 
  11   4   2     1096.86     1092.83     76.73 o 
  12   4   2        1.24       -3.64     34.73 o 
 -12   5   2      104.58       84.53     41.59 o 
 -11   5   2      135.15      127.78     37.53 o 
 -10   5   2        0.80      -18.82     24.23 o 
  -9   5   2      660.35      607.92     49.28 o 
  -8   5   2      110.44       63.53     24.33 o 
  -7   5   2      381.39      375.44     41.38 o 
  -6   5   2       13.72       29.12     11.85 o 
  -5   5   2     8497.03     9206.17    150.47 o 
  -4   5   2      106.26      125.27     11.84 o 
  -3   5   2    11348.45    11930.00    225.36 o 
  -2   5   2      875.15      918.37     31.13 o 
  -1   5   2     1796.63     1755.85     65.29 o 
   0   5   2     1824.23     2057.11     52.81 o 
   1   5   2     2144.49     2208.46     35.27 o 
   2   5   2     1829.24     2085.23     48.49 o 
   3   5   2     3150.85     3131.71     66.90 o 
   4   5   2       16.07        1.14     14.14 o 
   5   5   2     2177.33     2127.44     83.59 o 
   6   5   2        5.57       -6.45     16.74 o 
   7   5   2      460.55      469.11     41.17 o 
   8   5   2       79.69       78.50     27.34 o 
   9   5   2       21.20       10.81     26.62 o 
  10   5   2       15.86        9.25     28.18 o 
  11   5   2      367.31      381.78     56.14 o 
 -11   6   2      188.26      182.05     43.98 o 
 -10   6   2        4.29       -7.90     24.54 o 
  -9   6   2     1497.54     1466.81     79.43 o 
  -8   6   2      219.35      179.04     34.00 o 
  -7   6   2      224.03      198.17     33.89 o 
  -6   6   2     1448.48     1450.60     72.26 o 
  -5   6   2      661.93      679.35     31.30 o 
  -4   6   2     1268.69     1274.53     52.51 o 
  -3   6   2     1283.16     1278.40     40.73 o 
  -2   6   2      723.19      722.85     29.79 o 
  -1   6   2     1000.52     1019.43     48.45 o 
   0   6   2        3.81       -7.85      5.90 o 
   1   6   2     2384.91     2376.70     40.53 o 
   2   6   2      174.59      154.97     10.66 o 
   3   6   2      122.67       71.84     20.48 o 
   4   6   2      913.11      910.88     51.67 o 
   5   6   2      226.58      248.91     33.48 o 
   6   6   2      246.23      283.11     36.18 o 
   7   6   2      145.54       96.28     28.59 o 
   8   6   2      120.22       94.72     29.94 o 
   9   6   2     1099.18     1201.48     72.68 o 
  10   6   2        0.63       -3.02     27.45 o 
  11   6   2      292.65      257.95     49.28 o 
 -10   7   2      531.03      549.80     53.44 o 
  -9   7   2      370.25      320.85     47.51 o 
  -8   7   2      189.23      218.34     40.34 o 
  -7   7   2      214.11      261.49     41.90 o 
  -6   7   2     1269.32     1383.01     73.20 o 
  -5   7   2     1669.47     1687.92     55.50 o 
  -4   7   2       79.02       81.93     25.58 o 
  -3   7   2     1915.91     1922.95     56.24 o 
  -2   7   2      923.70     1031.69     38.68 o 
  -1   7   2      561.48      544.20     46.73 o 
   0   7   2     2287.59     2328.76     40.81 o 
   1   7   2      309.71      323.45     14.20 o 
   2   7   2     1084.71     1091.99     41.07 o 
   3   7   2      671.51      669.67     46.06 o 
   4   7   2        0.17      -17.78     15.49 o 
   5   7   2      487.86      427.21     42.11 o 
   6   7   2      139.22      129.24     29.63 o 
   7   7   2      116.97       74.65     29.42 o 
   8   7   2      306.74      318.05     45.44 o 
   9   7   2       33.76       20.17     31.50 o 
  10   7   2      648.49      660.84     60.82 o 
 -10   8   2      128.23       58.43     34.21 o 
  -9   8   2       15.24       18.82     30.67 o 
  -8   8   2       46.76       37.12     28.59 o 
  -7   8   2      130.36      136.20     34.21 o 
  -6   8   2      360.82      287.17     42.84 o 
  -5   8   2       67.01      100.44     29.94 o 
  -4   8   2     2985.92     3052.99    122.27 o 
  -3   8   2      691.51      625.80     51.15 o 
  -2   8   2     1422.85     1528.47     77.98 o 
  -1   8   2       29.64       28.16      8.60 o 
   0   8   2       49.53       43.05      9.23 o 
   1   8   2       57.10       58.83     11.92 o 
   2   8   2     1506.81     1445.61     39.23 o 
   3   8   2      357.94      396.17     23.62 o 
   4   8   2      240.15      321.27     40.96 o 
   5   8   2      541.86      530.04     47.51 o 
   6   8   2      941.10      984.39     63.53 o 
   7   8   2       16.56       -5.82     22.56 o 
   8   8   2      118.45      139.42     36.60 o 
   9   8   2       34.18       31.09     34.83 o 
  -9   9   2        6.15        8.84     34.52 o 
  -8   9   2      276.78      320.12     49.59 o 
  -7   9   2       14.65        1.87     26.62 o 
  -6   9   2      280.56      330.94     48.03 o 
  -5   9   2       45.61       67.79     30.67 o 
  -4   9   2      411.77      438.13     51.36 o 
  -3   9   2      118.80      127.78     36.81 o 
  -2   9   2      563.90      503.53     34.58 o 
  -1   9   2       47.23       29.00     32.70 o 
   0   9   2     1206.32     1303.96     49.43 o 
   1   9   2      114.46      125.17     22.12 o 
   2   9   2      740.11      720.17     32.77 o 
   3   9   2       43.35       58.14     14.26 o 
   4   9   2      426.56      457.07     28.55 o 
   5   9   2       38.50       21.18     16.18 o 
   6   9   2      354.56      344.87     48.24 o 
   7   9   2       24.25      -14.66     25.16 o 
   8   9   2      273.29      261.17     47.62 o 
  -7  10   2       61.00       88.37     35.14 o 
  -6  10   2      273.77      290.18     48.97 o 
  -5  10   2       22.81        3.74     30.98 o 
  -4  10   2      356.20      541.69     60.61 o 
  -3  10   2      133.36      152.92     23.15 o 
  -2  10   2     1154.46     1146.86     52.48 o 
  -1  10   2      230.95      307.18     33.35 o 
   0  10   2      191.01      159.36     27.08 o 
   1  10   2      143.92      175.12     26.21 o 
   2  10   2       32.95       39.87     18.07 o 
   3  10   2      224.93      187.68     20.69 o 
   4  10   2      263.00      284.36     36.61 o 
   5  10   2       20.70        1.86     14.44 o 
   6  10   2       78.21       71.20     19.79 o 
   7  10   2       34.39       60.52     19.25 o 
  -6  11   2       71.83      112.50     42.84 o 
  -5  11   2      149.73      184.65     47.93 o 
  -4  11   2        0.46      -38.26     26.41 o 
  -3  11   2      146.70      177.19     30.87 o 
  -2  11   2      493.41      496.24     67.42 o 
  -1  11   2       34.38       52.25     23.16 o 
   0  11   2      312.47      373.25     38.01 o 
   1  11   2       10.73      -23.24     19.72 o 
   2  11   2      119.29      129.65     40.76 o 
   3  11   2      129.22      149.02     20.33 o 
   4  11   2       24.55       22.78     16.95 o 
   5  11   2      166.43      199.08     24.47 o 
  -3  12   2       56.05       36.08     32.75 o 
  -2  12   2       22.44       46.06     25.54 o 
  -1  12   2      371.03      475.65     44.54 o 
   0  12   2      121.72      122.67     32.52 o 
   1  12   2       62.14       52.69     28.64 o 
   2  12   2       11.96        7.38     32.85 o 
  -6 -11   3       51.54       30.67     37.01 o 
  -5 -11   3      342.14      304.84     50.74 o 
  -7 -10   3        3.37      -23.29     28.07 o 
  -6 -10   3      127.41      106.47     36.81 o 
  -5 -10   3       37.67       -5.09     26.41 o 
  -4 -10   3       76.36       48.97     30.78 o 
  -9  -9   3      106.83      124.66     42.32 o 
  -8  -9   3       26.78       15.70     31.40 o 
  -7  -9   3      807.63      861.81     71.53 o 
  -6  -9   3       13.48      -14.35     23.08 o 
  -5  -9   3      654.55      626.53     58.43 o 
  -4  -9   3      248.21      204.09     37.43 o 
  -3  -9   3      832.73      839.67     59.58 o 
  -2  -9   3       26.08       19.44     21.52 o 
   7  -9   3       13.83      -26.72     28.80 o 
   8  -9   3       22.77        9.98     33.06 o 
 -10  -8   3       34.64       24.12     34.41 o 
  -9  -8   3      180.29      205.13     47.72 o 
  -8  -8   3      107.18       45.44     32.75 o 
  -7  -8   3       36.60       14.04     29.53 o 
  -6  -8   3       26.65       11.33     26.10 o 
  -5  -8   3     1488.16     1408.80     82.86 o 
  -4  -8   3     1245.01     1125.38     69.35 o 
  -3  -8   3     1423.09     1536.37     79.64 o 
  -2  -8   3     1538.78     1522.33     74.13 o 
  -1  -8   3     2294.00     2073.79     88.37 o 
   5  -8   3      508.12      452.48     54.58 o 
   6  -8   3       49.11       25.89     27.14 o 
   7  -8   3      592.45      611.35     60.72 o 
   8  -8   3       42.59       26.20     29.42 o 
   9  -8   3      361.58      355.58     60.82 o 
 -11  -7   3       54.47       38.88     38.26 o 
 -10  -7   3      221.56      176.33     46.47 o 
  -9  -7   3       83.93       42.52     31.61 o 
  -8  -7   3       66.73       51.78     32.02 o 
  -7  -7   3      670.15      581.82     56.66 o 
  -6  -7   3      677.30      635.99     55.73 o 
  -5  -7   3     1573.99     1590.02     83.70 o 
  -4  -7   3      669.64      611.03     49.18 o 
  -3  -7   3      600.98      573.50     43.88 o 
  -2  -7   3     1284.56     1160.00     60.61 o 
  -1  -7   3      270.64      257.74     29.42 o 
   4  -7   3      380.03      336.76     44.71 o 
   5  -7   3      229.71      257.22     41.38 o 
   6  -7   3      285.88      331.98     46.68 o 
   7  -7   3      257.15      229.57     41.90 o 
   8  -7   3      269.46      318.15     49.70 o 
   9  -7   3      138.14      174.25     42.11 o 
  10  -7   3       38.92       20.59     30.98 o 
 -11  -6   3      122.78       84.94     41.90 o 
 -10  -6   3       11.94       27.34     31.92 o 
  -9  -6   3      298.43      352.88     52.82 o 
  -8  -6   3       66.24       13.72     25.16 o 
  -7  -6   3      463.48      482.32     56.04 o 
  -6  -6   3     2669.10     2646.88    115.72 o 
  -5  -6   3      144.31      133.81     29.94 o 
  -4  -6   3     2720.42     2751.47    109.79 o 
  -3  -6   3     1667.87     1459.74     70.18 o 
  -2  -6   3      403.13      371.59     32.54 o 
  -1  -6   3      695.21      731.95     40.65 o 
   0  -6   3     1866.36     1739.84     64.57 o 
   3  -6   3       50.43       63.53     20.90 o 
   4  -6   3     1133.00     1025.88     62.80 o 
   5  -6   3      213.53      203.26     34.21 o 
   6  -6   3      559.84      503.84     47.31 o 
   7  -6   3      968.02      830.83     63.11 o 
   8  -6   3      223.94      195.46     42.21 o 
   9  -6   3      202.17      203.33     29.33 o 
  10  -6   3      392.13      400.70     39.15 o 
  11  -6   3       46.56       43.22     22.58 o 
 -12  -5   3      325.37      354.33     60.20 o 
 -11  -5   3        9.27      -16.84     29.32 o 
 -10  -5   3     1713.53     1593.97     95.55 o 
  -9  -5   3      143.92       81.10     32.65 o 
  -8  -5   3       48.63        9.77     24.95 o 
  -7  -5   3      279.35      277.91     42.42 o 
  -6  -5   3     1689.18     1649.70     82.24 o 
  -5  -5   3      244.00      227.70     33.06 o 
  -4  -5   3     4010.55     3877.78    137.34 o 
  -3  -5   3      158.87      153.56     24.74 o 
  -2  -5   3     6916.69     6806.63    202.22 o 
  -1  -5   3     1921.60     2176.31     78.19 o 
   0  -5   3     3024.41     2919.59     94.61 o 
   3  -5   3      593.92      525.15     39.72 o 
   4  -5   3     1155.96     1079.42     60.61 o 
   5  -5   3       32.60        7.28     16.01 o 
   6  -5   3     1459.91     1503.12     53.05 o 
   7  -5   3       18.52        7.69     13.99 o 
   8  -5   3      908.96      873.99     62.07 o 
   9  -5   3       84.65       54.09     19.54 o 
  10  -5   3      356.26      294.12     32.65 o 
  11  -5   3       26.97       29.42     21.93 o 
 -12  -4   3       44.09       -1.87     33.48 o 
 -11  -4   3       70.00       54.38     35.66 o 
 -10  -4   3       76.89       60.09     29.74 o 
  -9  -4   3        2.91      -15.12     11.26 o 
  -8  -4   3     2385.55     2452.48     69.39 o 
  -7  -4   3      317.44      339.26     23.54 o 
  -6  -4   3     1393.50     1342.88     42.92 o 
  -5  -4   3      549.40      606.88     43.98 o 
  -4  -4   3     9027.20     9691.50    279.37 o 
  -3  -4   3      342.41      361.61     30.67 o 
  -2  -4   3      235.12      187.15     20.17 o 
  -1  -4   3      731.96      813.98     37.64 o 
   0  -4   3     1792.94     1916.49     59.16 o 
   2  -4   3     3469.40     3163.51    108.65 o 
   3  -4   3      117.19       88.89     19.03 o 
   4  -4   3     1127.56     1071.30     53.75 o 
   5  -4   3      168.63      163.60     18.66 o 
   6  -4   3      377.24      366.87     24.94 o 
   7  -4   3      233.90      229.27     23.59 o 
   8  -4   3       80.79       37.12     15.00 o 
   9  -4   3       20.86       33.12     16.57 o 
  10  -4   3      749.98      731.66     78.39 o 
  11  -4   3       24.32       12.32     18.28 o 
  12  -4   3      652.02      607.04     44.26 o 
 -12  -3   3      295.79      399.87     57.91 o 
 -11  -3   3       59.93       22.98     31.81 o 
 -10  -3   3      397.56      372.21     49.91 o 
  -9  -3   3       89.67       92.51     17.86 o 
  -8  -3   3      171.28      160.19     19.87 o 
  -7  -3   3      550.35      553.64     27.75 o 
  -6  -3   3      420.45      371.91     20.73 o 
  -5  -3   3      412.70      412.33     19.64 o 
  -4  -3   3    10344.03    10581.90    299.02 o 
  -3  -3   3     1570.07     1774.05     67.58 o 
  -2  -3   3     3030.59     3091.46     91.91 o 
  -1  -3   3      362.55      319.81     20.48 o 
   0  -3   3      234.58      279.78     15.39 o 
   2  -3   3      117.20      105.53     16.64 o 
   3  -3   3     1480.22     1458.03     41.22 o 
   4  -3   3      941.28      982.01     33.84 o 
   5  -3   3      727.78      779.18     31.52 o 
   6  -3   3     2055.85     1980.52     58.25 o 
   7  -3   3      106.89       82.71     16.06 o 
   8  -3   3     1041.36     1001.07     42.96 o 
   9  -3   3      617.86      563.65     35.19 o 
  10  -3   3      134.22      125.45     23.67 o 
  11  -3   3      306.91      292.97     33.23 o 
  12  -3   3       42.46       28.92     21.21 o 
 -13  -2   3      332.95      402.57     60.09 o 
 -12  -2   3      116.99      119.25     37.85 o 
 -11  -2   3      677.56      704.61     61.65 o 
 -10  -2   3      459.92      433.22     41.33 o 
  -9  -2   3       11.21        3.58     13.32 o 
  -8  -2   3     1730.61     1632.07     52.05 o 
  -7  -2   3      111.71       87.45     14.14 o 
  -6  -2   3      975.46      804.65     29.77 o 
  -5  -2   3     2255.25     2213.71     86.76 o 
  -4  -2   3     2313.28     2396.13     54.27 o 
  -3  -2   3    11790.13    12114.69    218.25 o 
  -2  -2   3     1879.36     2421.78     76.94 o 
  -1  -2   3      891.02      893.83     33.58 o 
   0  -2   3     6305.13     6534.75    172.07 o 
   2  -2   3     2138.58     1959.20     46.11 o 
   3  -2   3      463.84      440.52     19.22 o 
   4  -2   3     1046.91      954.21     31.97 o 
   5  -2   3      611.65      572.77     25.79 o 
   6  -2   3      165.35      181.10     18.22 o 
   7  -2   3     1978.17     1883.59     57.78 o 
   8  -2   3       21.06       20.17     13.82 o 
   9  -2   3      617.48      568.27     34.68 o 
  10  -2   3     1546.10     1493.70    111.82 o 
  11  -2   3      729.87      624.35     39.33 o 
  12  -2   3      123.03      179.07     29.83 o 
 -13  -1   3      514.22      534.93     66.33 o 
 -12  -1   3       55.51       68.41     35.04 o 
 -11  -1   3        8.35      -12.59     17.26 o 
 -10  -1   3      247.80      287.27     28.79 o 
  -9  -1   3      130.74      160.47     21.79 o 
  -8  -1   3       21.48       11.25     11.86 o 
  -7  -1   3     3711.80     3685.70     86.49 o 
  -6  -1   3     1306.48     1372.00     41.40 o 
  -5  -1   3     9320.26     9568.96    181.77 o 
  -4  -1   3      263.16      276.78     23.39 o 
  -3  -1   3     2289.39     2140.58     45.26 o 
  -2  -1   3     1199.55     1310.96     48.03 o 
  -1  -1   3     4710.83     5077.81    135.16 o 
   0  -1   3     1019.39     1293.70     39.20 o 
   1  -1   3    31311.79    32787.38    783.73 o 
   2  -1   3     1745.11     1711.47     39.98 o 
   3  -1   3     3988.17     3681.49     84.74 o 
   4  -1   3        3.18       11.33     13.98 o 
   5  -1   3      660.85      672.85     27.58 o 
   6  -1   3      278.21      287.05     25.06 o 
   7  -1   3      785.61      884.77     40.29 o 
   8  -1   3      678.71      649.85     51.83 o 
   9  -1   3     1335.94     1393.65     53.47 o 
  10  -1   3      311.32      341.75     33.04 o 
  11  -1   3      575.56      674.98     40.69 o 
  12  -1   3       58.52       47.69     22.58 o 
 -13   0   3      101.86      116.13     38.05 o 
 -12   0   3        5.26       -8.73     25.78 o 
 -11   0   3     1045.80     1064.33     53.65 o 
 -10   0   3       64.67       62.22     19.50 o 
  -9   0   3      138.72      123.22     35.56 o 
  -8   0   3      107.73       91.54     17.11 o 
  -7   0   3        5.06       -5.38     12.74 o 
  -6   0   3        0.83       -7.70      7.97 o 
  -5   0   3     8891.58     8903.88    169.77 o 
  -4   0   3       84.44       76.35     12.48 o 
  -3   0   3      101.83      122.87      8.71 o 
  -2   0   3      151.52      136.30      6.03 o 
  -1   0   3       45.59       23.50      4.19 o 
   0   0   3       26.73       47.01      6.63 o 
   1   0   3      304.03      571.04     20.14 o 
   2   0   3      121.74      115.72      9.51 o 
   3   0   3      911.51      933.23     33.69 o 
   4   0   3       96.62      107.64     11.83 o 
   5   0   3       11.41       16.70     12.63 o 
   6   0   3        5.78        7.10     10.17 o 
   7   0   3      728.45      607.14     30.65 o 
   8   0   3        4.61        7.41     13.19 o 
   9   0   3     2846.88     2894.03     82.01 o 
  10   0   3       31.45       14.65     17.17 o 
  11   0   3      289.67      330.52     47.72 o 
  12   0   3        9.89       -2.81     30.98 o 
 -12   1   3       57.15       38.62     23.48 o 
 -11   1   3        6.89      -11.78     29.79 o 
 -10   1   3      208.66      269.26     30.46 o 
  -9   1   3       57.29       53.02     16.30 o 
  -8   1   3       11.75       13.26     12.58 o 
  -7   1   3     3772.16     3807.42     87.99 o 
  -6   1   3     1294.04     1418.27     41.21 o 
  -5   1   3     9581.14    10004.09    188.40 o 
  -4   1   3      195.62      189.59     10.13 o 
  -3   1   3     2082.46     2037.67     37.67 o 
  -2   1   3     1246.66     1407.57     27.21 o 
  -1   1   3     4581.71     4803.85     97.49 o 
   0   1   3     1004.38     1270.11     40.48 o 
   1   1   3    31675.94    32501.04    504.12 o 
   2   1   3     1762.10     1764.59     38.32 o 
   3   1   3     3574.21     3334.33     69.03 o 
   4   1   3        9.76        5.13      5.93 o 
   5   1   3      800.09      851.75     29.95 o 
   6   1   3      211.24      229.41     19.60 o 
   7   1   3      770.46      878.19     36.11 o 
   8   1   3      707.93      695.09     34.28 o 
   9   1   3     1343.84     1374.52     51.93 o 
  10   1   3      294.63      279.89     46.37 o 
  11   1   3      551.52      719.68     62.28 o 
  12   1   3       56.65       72.26     37.85 o 
 -13   2   3      318.46      439.48     60.82 o 
 -12   2   3      115.26       97.73     36.18 o 
 -11   2   3      621.04      593.78     53.13 o 
 -10   2   3      505.77      476.28     32.26 o 
  -9   2   3       49.18       23.08     21.63 o 
  -8   2   3     1730.18     1701.03     54.43 o 
  -7   2   3       85.47       71.44     13.54 o 
  -6   2   3      889.74      775.81     29.08 o 
  -5   2   3     2243.67     2302.17     72.31 o 
  -4   2   3     2301.79     2343.88     44.42 o 
  -3   2   3    11377.87    11939.82    183.05 o 
  -2   2   3     1895.73     2359.00     42.82 o 
  -1   2   3      785.47      820.55     28.07 o 
   0   2   3     6263.88     6125.60    273.23 o 
   1   2   3     1207.26     1110.46     22.06 o 
   3   2   3      507.48      509.87     16.25 o 
   4   2   3     1254.32     1240.19     33.13 o 
   5   2   3      402.38      413.61     19.34 o 
   6   2   3      144.57      170.89     16.39 o 
   7   2   3     1901.53     1851.56     57.86 o 
   8   2   3       32.55       15.32     13.29 o 
   9   2   3      708.64      628.61     55.94 o 
  10   2   3     1544.39     1498.32     84.84 o 
  11   2   3      751.31      799.01     67.79 o 
  12   2   3      117.47      143.48     44.40 o 
 -12   3   3      235.03      242.36     48.66 o 
 -11   3   3       52.01       27.55     29.74 o 
 -10   3   3      291.41      266.58     41.07 o 
  -9   3   3       63.29       83.55     17.99 o 
  -8   3   3      144.89      164.54     19.47 o 
  -7   3   3      599.18      619.07     28.30 o 
  -6   3   3      381.21      372.04     16.54 o 
  -5   3   3      324.56      335.64     15.21 o 
  -4   3   3    10083.79    10956.48    170.89 o 
  -3   3   3     1504.94     1687.24     35.53 o 
  -2   3   3     2523.68     2525.95     50.85 o 
  -1   3   3      398.09      357.14     21.94 o 
   0   3   3      204.82      196.03     11.10 o 
   1   3   3     1732.45     1625.13     30.91 o 
   2   3   3       84.59      105.43     14.35 o 
   3   3   3     1563.22     1707.51     61.55 o 
   4   3   3      748.01      810.29     23.68 o 
   5   3   3      625.74      751.69     49.91 o 
   6   3   3     1988.03     2032.92     52.94 o 
   7   3   3      115.39      106.15     25.16 o 
   8   3   3     1048.89     1086.70     63.42 o 
   9   3   3      631.29      627.98     53.34 o 
  10   3   3      134.76       87.02     35.04 o 
  11   3   3      274.42      217.82     47.31 o 
  12   3   3       43.14       22.25     34.31 o 
 -12   4   3       61.33       13.93     34.31 o 
 -11   4   3       60.77       34.41     27.76 o 
 -10   4   3      106.71       91.18     33.06 o 
  -9   4   3        5.73      -14.66     19.23 o 
  -8   4   3     2639.33     2765.39     73.43 o 
  -7   4   3      329.15      347.87     26.36 o 
  -6   4   3     1020.64      989.18     35.22 o 
  -5   4   3      566.01      702.09     22.27 o 
  -4   4   3     8980.16     9771.57    156.42 o 
  -3   4   3      331.27      334.88     15.01 o 
  -2   4   3      238.32      199.30     14.34 o 
  -1   4   3      679.24      749.83     36.49 o 
   0   4   3     1519.03     1539.30     41.41 o 
   1   4   3     1006.73     1089.29     25.24 o 
   2   4   3     3500.43     3528.76    106.78 o 
   3   4   3      114.56      171.14     21.31 o 
   4   4   3     1263.70     1214.27     53.96 o 
   5   4   3      150.03      136.41     22.98 o 
   6   4   3      281.66      277.50     32.85 o 
   7   4   3      242.85      289.66     36.60 o 
   8   4   3       73.59       61.34     25.37 o 
   9   4   3       21.71        7.17     25.26 o 
  10   4   3      768.69      733.10     61.24 o 
  11   4   3       24.99      -27.86     30.98 o 
  12   4   3      647.58      690.47     68.72 o 
 -12   5   3      292.33      259.30     49.39 o 
 -11   5   3       13.52       -1.35     28.80 o 
 -10   5   3     1560.11     1708.55     86.82 o 
  -9   5   3      139.05      177.89     34.73 o 
  -8   5   3       33.73       -5.30     19.44 o 
  -7   5   3      232.65      334.16     37.64 o 
  -6   5   3     1659.74     1720.55     55.15 o 
  -5   5   3      241.81      240.15     16.06 o 
  -4   5   3     4025.62     4138.58     76.23 o 
  -3   5   3      169.40      183.01     16.52 o 
  -2   5   3     7047.82     6733.00    136.30 o 
  -1   5   3     1940.18     2091.88     76.21 o 
   0   5   3     3172.31     3209.90     78.55 o 
   1   5   3     1517.87     1821.77     29.50 o 
   2   5   3      388.48      391.62     12.08 o 
   3   5   3      606.99      679.76     39.92 o 
   4   5   3     1051.81     1095.33     53.44 o 
   5   5   3       27.12       19.86     16.84 o 
   7   5   3       14.50       -1.87     19.03 o 
   8   5   3      958.06      938.44     61.13 o 
   9   5   3       78.11       61.76     30.26 o 
  10   5   3      336.65      358.39     51.67 o 
  11   5   3       24.70        3.33     31.81 o 
 -11   6   3      106.02       97.94     39.72 o 
 -10   6   3        8.12       -0.31     24.85 o 
  -9   6   3      305.02      309.21     44.50 o 
  -8   6   3      145.80      125.49     30.57 o 
  -7   6   3      474.02      474.11     44.92 o 
  -6   6   3     2365.14     2391.01     96.90 o 
  -5   6   3      133.75      131.00     13.80 o 
  -4   6   3     2605.40     2703.77     57.49 o 
  -3   6   3     1679.04     1686.11     64.36 o 
  -2   6   3      401.87      394.18     22.98 o 
  -1   6   3      584.78      609.03     33.84 o 
   0   6   3     1715.75     1667.34     48.58 o 
   1   6   3      407.81      403.69     12.02 o 
   2   6   3      387.27      361.84     17.23 o 
   3   6   3       51.35       40.34     17.47 o 
   4   6   3     1123.36     1074.01     56.46 o 
   5   6   3      237.09      251.19     34.83 o 
   6   6   3      485.05      532.64     43.36 o 
   7   6   3     1101.85     1049.48     64.57 o 
   8   6   3      188.62      226.34     37.85 o 
   9   6   3      159.21      177.37     38.88 o 
  10   6   3      414.75      448.01     56.66 o 
  11   6   3       37.62       34.52     35.97 o 
 -11   7   3       57.09       40.55     36.08 o 
 -10   7   3      241.46      228.53     45.12 o 
  -9   7   3      116.63       98.56     32.96 o 
  -8   7   3       73.37       19.34     25.58 o 
  -7   7   3      675.89      646.59     51.88 o 
  -6   7   3      696.59      743.18     54.17 o 
  -5   7   3     1380.81     1428.42     51.56 o 
  -4   7   3      603.87      617.91     44.34 o 
  -3   7   3      569.98      568.86     29.57 o 
  -2   7   3     1274.21     1257.05     43.89 o 
  -1   7   3      292.05      287.51     21.58 o 
   0   7   3      360.33      364.56     14.53 o 
   1   7   3     1381.89     1418.07     35.86 o 
   2   7   3      225.87      257.20     18.37 o 
   3   7   3      798.50      817.99     28.40 o 
   4   7   3      420.45      417.55     39.72 o 
   5   7   3      210.33      334.68     39.72 o 
   6   7   3      260.99      232.48     36.18 o 
   7   7   3      271.06      271.99     42.84 o 
   8   7   3      271.21      300.47     44.50 o 
   9   7   3      110.55       45.12     32.75 o 
  10   7   3       33.55        4.89     29.94 o 
 -10   8   3       30.70       12.27     29.63 o 
  -9   8   3      242.42      220.31     43.56 o 
  -8   8   3       92.37       95.44     32.75 o 
  -7   8   3       34.58       14.35     25.78 o 
  -6   8   3       18.60       -1.56     22.35 o 
  -5   8   3     1433.80     1545.10     81.72 o 
  -4   8   3     1298.95     1296.20     73.92 o 
  -3   8   3     1167.52     1254.61     72.36 o 
  -2   8   3     1521.98     1589.91     53.75 o 
  -1   8   3     2513.40     2494.47     57.31 o 
   0   8   3       28.20       22.42     13.57 o 
   1   8   3      350.13      344.33     34.26 o 
   2   8   3      391.35      392.71     21.60 o 
   3   8   3      517.35      524.56     25.68 o 
   4   8   3      814.64      808.88     31.66 o 
   5   8   3      572.11      618.52     50.63 o 
   6   8   3       47.20       21.52     22.77 o 
   7   8   3      572.06      647.32     54.17 o 
   8   8   3       45.64       14.97     27.24 o 
   9   8   3      379.48      496.67     59.06 o 
  -9   9   3       82.80       82.24     37.43 o 
  -8   9   3       27.22        8.53     30.26 o 
  -7   9   3      732.57      679.24     59.47 o 
  -6   9   3       11.40       40.65     27.66 o 
  -5   9   3      701.43      791.32     62.17 o 
  -4   9   3      264.63      272.51     43.77 o 
  -3   9   3      763.42      814.50     61.86 o 
  -2   9   3       30.81       31.86     17.50 o 
  -1   9   3      117.22      113.62     17.53 o 
   0   9   3      126.28      133.95     21.46 o 
   1   9   3      958.87      905.45     41.54 o 
   2   9   3       35.68       19.85     12.65 o 
   3   9   3     1279.79     1193.15     38.61 o 
   4   9   3      148.77      136.33     18.24 o 
   5   9   3      338.25      350.28     27.03 o 
   6   9   3       54.06       35.22     16.65 o 
   7   9   3       12.88        8.94     26.30 o 
   8   9   3       24.61       -3.22     28.59 o 
  -7  10   3        6.56        3.53     27.14 o 
  -6  10   3      137.76       92.33     34.73 o 
  -5  10   3       43.99       22.46     28.90 o 
  -4  10   3       88.59      114.78     37.22 o 
  -3  10   3      837.40      907.05     46.83 o 
  -2  10   3      115.22       92.60     23.41 o 
  -1  10   3      213.70      233.30     30.16 o 
   0  10   3       81.19      103.29     25.16 o 
   1  10   3      302.41      345.61     35.25 o 
   2  10   3      165.46      210.03     27.67 o 
   3  10   3        5.14        0.41     13.32 o 
   4  10   3      196.08      168.11     21.19 o 
   5  10   3      159.97      138.28     20.24 o 
   6  10   3       25.01       52.18     18.21 o 
   7  10   3      402.58      500.20     36.41 o 
  -6  11   3       43.25       68.72     35.35 o 
  -5  11   3      314.60      355.79     56.87 o 
  -4  11   3      140.32      102.41     40.55 o 
  -3  11   3       26.40       24.65     22.68 o 
  -2  11   3      322.88      408.01     39.99 o 
  -1  11   3        5.04      -13.71     18.83 o 
   0  11   3      140.43      126.33     27.60 o 
   1  11   3      175.11      173.53     41.48 o 
   2  11   3       24.47      -11.16     18.43 o 
   3  11   3      174.19      142.89     27.86 o 
   4  11   3       21.36       17.33     16.17 o 
   5  11   3       69.54       45.06     18.33 o 
  -3  12   3       38.55       24.74     32.54 o 
  -2  12   3       19.85       29.73     26.17 o 
  -1  12   3      115.56      129.96     29.99 o 
   0  12   3       13.18       42.68     23.15 o 
   1  12   3        5.88      -13.94     21.92 o 
   2  12   3      184.65      177.37     44.92 o 
  -6 -11   4      150.16       90.35     38.99 o 
  -7 -10   4       50.78       68.72     35.77 o 
  -6 -10   4      327.18      268.45     52.92 o 
  -5 -10   4       86.00       49.28     31.30 o 
  -4 -10   4       25.62        7.28     25.26 o 
  -9  -9   4       38.44       50.32     35.56 o 
  -8  -9   4      185.44      210.64     47.10 o 
  -7  -9   4       14.66        1.98     26.82 o 
  -6  -9   4      575.81      566.01     57.91 o 
  -5  -9   4       11.60        9.88     25.06 o 
  -4  -9   4     1445.62     1380.10     80.27 o 
  -3  -9   4       56.65       62.28     25.16 o 
 -10  -8   4       15.83       41.07     38.37 o 
  -9  -8   4       16.89        7.38     30.15 o 
  -8  -8   4     1093.80     1082.85     81.51 o 
  -7  -8   4       50.99        0.83     23.29 o 
  -6  -8   4      447.60      471.61     56.66 o 
  -5  -8   4      333.59      291.95     45.85 o 
  -4  -8   4        7.17       22.87     22.35 o 
  -3  -8   4      419.99      426.49     41.80 o 
  -2  -8   4     1546.09     1655.31     76.52 o 
  -1  -8   4       51.48       38.37     19.44 o 
   7  -8   4       79.64       65.19     33.58 o 
   8  -8   4      381.13      321.58     52.71 o 
   9  -8   4       20.78       25.47     32.65 o 
 -10  -7   4      275.51      173.94     44.40 o 
  -9  -7   4       87.06       72.78     36.81 o 
  -8  -7   4      345.77      264.08     48.14 o 
  -7  -7   4      349.52      274.27     48.35 o 
  -6  -7   4     1783.84     1727.16     92.74 o 
  -5  -7   4      844.38      823.45     59.78 o 
  -4  -7   4      860.35      844.45     57.50 o 
  -3  -7   4      179.87      116.86     26.20 o 
  -2  -7   4      834.25      775.62     48.87 o 
  -1  -7   4     1112.78     1158.65     56.66 o 
   0  -7   4      257.81      274.48     25.68 o 
   5  -7   4       98.08      109.06     32.02 o 
   6  -7   4      834.68      812.22     64.98 o 
   7  -7   4      246.05      251.30     44.60 o 
   8  -7   4      136.59      110.42     38.57 o 
   9  -7   4      379.24      344.35     55.42 o 
  10  -7   4       19.25       13.31     32.96 o 
 -11  -6   4      211.62      174.05     45.95 o 
 -10  -6   4      325.49      271.05     49.59 o 
  -9  -6   4      548.25      502.59     54.48 o 
  -8  -6   4      288.28      303.28     46.79 o 
  -7  -6   4     3221.13     3162.26    133.50 o 
  -6  -6   4      656.62      585.46     50.43 o 
  -5  -6   4     1970.43     1884.05     88.17 o 
  -4  -6   4      132.19      100.85     25.06 o 
  -3  -6   4     1458.20     1337.48     68.00 o 
  -2  -6   4      717.10      715.84     43.88 o 
  -1  -6   4      267.10      279.68     25.58 o 
   0  -6   4     1109.14     1141.18     46.58 o 
   4  -6   4      123.43       98.15     27.24 o 
   5  -6   4     1330.87     1193.37     71.01 o 
   6  -6   4       81.76       89.00     29.42 o 
   7  -6   4      834.27      778.95     61.24 o 
   8  -6   4      767.07      705.44     60.82 o 
   9  -6   4      226.05      191.34     28.37 o 
  10  -6   4       86.57       68.24     21.46 o 
  11  -6   4      193.26      217.48     32.59 o 
 -12  -5   4       94.14       79.02     43.88 o 
 -11  -5   4      268.35      268.56     50.63 o 
 -10  -5   4        7.97       19.75     28.90 o 
  -9  -5   4      232.10      243.91     42.94 o 
  -8  -5   4       20.15       -6.86     20.79 o 
  -7  -5   4     2004.26     2077.64     98.46 o 
  -6  -5   4      511.00      444.47     42.21 o 
  -5  -5   4     1428.03     1409.42     72.16 o 
  -4  -5   4      265.62      253.79     31.61 o 
  -3  -5   4     1525.52     1465.26     66.33 o 
  -2  -5   4      436.41      484.81     33.27 o 
  -1  -5   4     5154.65     5271.40    151.90 o 
   0  -5   4     1838.09     2066.00     69.97 o 
   4  -5   4      132.94       96.48     26.10 o 
   5  -5   4       39.45        4.68     17.57 o 
   6  -5   4       22.43       11.08     12.57 o 
   7  -5   4      807.75      772.22     39.30 o 
   8  -5   4       88.07       55.39     19.26 o 
   9  -5   4     1335.85     1288.14     65.55 o 
  10  -5   4        2.79        4.04     18.43 o 
  11  -5   4      267.40      276.41     35.22 o 
 -12  -4   4       57.40       80.58     38.16 o 
 -11  -4   4     1106.49      974.41     76.31 o 
 -10  -4   4      201.92      208.46     44.71 o 
  -9  -4   4      107.16       97.00     32.96 o 
  -8  -4   4      195.60      183.09     32.28 o 
  -7  -4   4     1559.60     1641.01     50.68 o 
  -6  -4   4      141.36      141.71     28.28 o 
  -5  -4   4     7230.75     7312.24    223.64 o 
  -4  -4   4      653.82      735.49     45.33 o 
  -3  -4   4     3693.88     3649.47    123.52 o 
  -2  -4   4      279.98      255.46     24.54 o 
  -1  -4   4     1438.46     1378.02     52.40 o 
   0  -4   4      126.97      170.62     15.08 o 
   1  -4   4      848.86      922.43     32.65 o 
   3  -4   4      123.37      109.38     21.00 o 
   4  -4   4      342.13      339.86     21.64 o 
   5  -4   4     2815.10     2765.27     72.99 o 
   6  -4   4       60.99       51.21     13.75 o 
   7  -4   4     2001.41     1926.43     62.44 o 
   8  -4   4      108.80       94.01     28.12 o 
   9  -4   4      140.47      137.71     24.33 o 
  10  -4   4       76.71       72.05     21.74 o 
  11  -4   4       98.21      131.32     27.95 o 
 -12  -3   4      508.71      559.98     60.61 o 
 -11  -3   4       95.90      142.13     42.21 o 
 -10  -3   4      346.65      337.59     48.87 o 
  -9  -3   4      264.69      263.53     56.04 o 
  -8  -3   4      489.15      445.90     26.79 o 
  -7  -3   4     4038.14     4042.40     92.49 o 
  -6  -3   4      698.27      630.99     26.39 o 
  -5  -3   4     1180.15     1125.18     34.15 o 
  -4  -3   4      278.38      277.81     27.03 o 
  -3  -3   4     3745.52     3785.87    120.29 o 
  -2  -3   4     3284.28     3413.35    106.99 o 
   0  -3   4      104.91       91.39      9.67 o 
   3  -3   4     2062.15     2008.09     52.42 o 
   4  -3   4      633.27      635.18     26.91 o 
   5  -3   4      975.29     1079.11     38.81 o 
   6  -3   4      724.17      688.66     32.25 o 
   7  -3   4      586.68      487.24     28.87 o 
   8  -3   4      256.00      267.56     28.33 o 
   9  -3   4     1615.00     1638.91     60.11 o 
  10  -3   4      115.54      101.36     31.14 o 
  11  -3   4      298.94      318.09     35.45 o 
  12  -3   4      159.09      176.17     31.83 o 
 -13  -2   4      252.01      239.86     51.05 o 
 -12  -2   4      190.22      212.10     49.59 o 
 -11  -2   4       92.41      103.55     39.40 o 
 -10  -2   4      362.81      380.22     53.13 o 
  -9  -2   4     1093.46     1011.85     42.11 o 
  -8  -2   4     2022.52     1964.57     76.26 o 
  -7  -2   4     1879.54     1773.03     51.03 o 
  -6  -2   4     5366.04     5254.44    110.16 o 
  -5  -2   4     1001.16      992.85     30.61 o 
  -4  -2   4      257.62      240.73     25.06 o 
  -3  -2   4     4319.71     4629.91    139.74 o 
  -2  -2   4     1575.41     1558.72     52.82 o 
  -1  -2   4      596.94      590.86     24.54 o 
   0  -2   4      508.79      472.13     19.13 o 
   1  -2   4      390.72      396.65     21.94 o 
   2  -2   4     3439.80     3467.10    100.33 o 
   3  -2   4      526.13      473.35     10.85 o 
   4  -2   4     1914.25     1848.00     50.23 o 
   5  -2   4     1064.39      961.28     41.17 o 
   6  -2   4     1533.83     1453.79     47.43 o 
   7  -2   4     1355.40     1217.80     45.22 o 
   8  -2   4      822.62      791.81     38.27 o 
   9  -2   4      667.53      724.70     39.39 o 
  10  -2   4      451.64      482.01     36.44 o 
  11  -2   4       78.40      103.95     23.72 o 
  12  -2   4      792.50      823.97     48.21 o 
 -13  -1   4        2.01        9.25     35.35 o 
 -12  -1   4      329.20      384.48     58.95 o 
 -11  -1   4       50.49       58.33     29.94 o 
 -10  -1   4      170.66      154.67     23.34 o 
  -9  -1   4     1547.67     1608.35     58.17 o 
  -8  -1   4      671.63      609.19     30.63 o 
  -7  -1   4      271.89      261.79     21.35 o 
  -6  -1   4     4398.63     4451.49    128.09 o 
  -5  -1   4      402.03      410.40     19.50 o 
  -4  -1   4    12703.55    12128.15    300.68 o 
  -3  -1   4      521.41      515.85     15.63 o 
  -2  -1   4     2583.54     2640.74     83.80 o 
  -1  -1   4      411.68      374.81     18.61 o 
   0  -1   4      470.62      546.57     21.31 o 
   1  -1   4     9208.15    10252.53    154.60 o 
   2  -1   4     4323.70     4546.47     72.40 o 
   3  -1   4      252.67      241.89      9.52 o 
   4  -1   4      251.53      199.68     15.40 o 
   5  -1   4      661.93      676.37     65.29 o 
   6  -1   4     4504.82     4466.27    101.77 o 
   7  -1   4       81.92       88.02     16.56 o 
   8  -1   4      999.72     1054.68     44.15 o 
   9  -1   4      388.79      432.91     32.37 o 
  10  -1   4       48.87       67.20     20.46 o 
  11  -1   4       33.50       28.57     20.00 o 
  12  -1   4      140.12      128.61     40.96 o 
 -13   0   4        3.84      -39.40     28.18 o 
 -12   0   4       20.34        4.47     30.67 o 
 -11   0   4       17.82        9.32     19.32 o 
 -10   0   4      433.33      449.94     31.39 o 
  -9   0   4        0.18      -10.97     12.64 o 
  -8   0   4     1725.10     1617.75     51.82 o 
  -7   0   4        5.70       -1.78     11.85 o 
  -6   0   4     3157.06     3030.17     70.75 o 
  -5   0   4        0.91       -6.84      7.12 o 
  -4   0   4       34.85       35.41      7.02 o 
  -3   0   4      205.10      208.78      9.94 o 
  -2   0   4     7665.79     7599.36    116.95 o 
  -1   0   4        0.02        4.32      4.00 o 
   0   0   4    15700.62    14691.89    218.58 o 
   1   0   4       31.19       36.71      5.44 o 
   2   0   4     1673.94     2025.56     30.29 o 
   3   0   4       65.48       51.45      6.04 o 
   4   0   4     2861.50     2891.38     53.33 o 
   5   0   4        5.63       -6.03     10.35 o 
   6   0   4      656.77      627.73     28.82 o 
   7   0   4      122.72      123.83     20.48 o 
   8   0   4     3812.89     3839.66     96.86 o 
   9   0   4       22.51       13.76     15.79 o 
  10   0   4     2075.29     1995.16     67.92 o 
  11   0   4        2.44      -25.16     24.64 o 
  12   0   4      506.07      630.58     67.89 o 
 -12   1   4      259.60      298.71     46.37 o 
 -11   1   4       59.26       22.88     19.17 o 
 -10   1   4      176.22      205.53     28.49 o 
  -9   1   4     1515.00     1543.59     53.11 o 
  -8   1   4      640.12      675.40     32.11 o 
  -7   1   4      263.28      237.82     30.15 o 
  -6   1   4     4341.74     4391.78     94.46 o 
  -5   1   4      404.14      405.49     18.84 o 
  -4   1   4    12779.52    12676.29    193.62 o 
  -3   1   4      533.46      527.27     15.15 o 
  -2   1   4     2655.15     2840.08     48.68 o 
  -1   1   4      354.81      350.38     14.30 o 
   0   1   4      460.19      510.38     12.99 o 
   1   1   4     9294.85    10240.90    156.69 o 
   2   1   4     4053.01     4458.98     68.48 o 
   3   1   4      227.72      225.05     21.21 o 
   4   1   4      540.87      557.65     21.75 o 
   5   1   4      674.22      671.98     26.56 o 
   6   1   4     4202.55     4204.49     95.59 o 
   7   1   4       66.94       86.74     17.62 o 
   8   1   4      987.47      957.53     40.62 o 
   9   1   4      408.20      453.00     32.41 o 
  10   1   4       42.16       75.90     33.27 o 
  11   1   4       30.24       33.69     31.30 o 
  12   1   4      155.43      106.78     42.52 o 
 -12   2   4      161.51      173.53     43.36 o 
 -11   2   4       63.35       71.48     21.58 o 
 -10   2   4      434.26      473.57     33.07 o 
  -9   2   4     1126.45     1106.22     93.26 o 
  -8   2   4     1922.05     1965.95     57.69 o 
  -7   2   4     1868.20     1866.59     52.98 o 
  -6   2   4     5432.13     5517.02     94.32 o 
  -5   2   4      799.71      723.78     26.58 o 
  -4   2   4      265.40      277.32     12.71 o 
  -3   2   4     4407.31     4751.86     79.43 o 
  -2   2   4     1263.14     1244.53     34.80 o 
  -1   2   4      465.76      431.40     12.26 o 
   0   2   4      465.27      431.56     12.79 o 
   1   2   4      377.90      401.77     11.99 o 
   2   2   4     3563.61     3497.62     56.69 o 
   3   2   4      640.40      596.48     30.57 o 
   4   2   4     2019.27     2111.68     49.73 o 
   5   2   4     1103.83     1016.88     32.40 o 
   6   2   4     1529.41     1588.55     46.45 o 
   7   2   4     1294.77     1252.22     43.15 o 
   8   2   4      848.10      814.61     56.66 o 
   9   2   4      666.71      707.21     57.91 o 
  10   2   4      407.72      508.62     59.89 o 
  11   2   4       84.49       92.43     36.70 o 
  12   2   4      827.94      895.60     73.72 o 
 -12   3   4      523.07      561.54     62.07 o 
 -11   3   4       71.18       96.48     35.04 o 
 -10   3   4      302.79      301.49     56.25 o 
  -9   3   4      311.28      330.62     28.12 o 
  -8   3   4      491.37      488.69     37.59 o 
  -7   3   4     4042.64     4038.31     75.56 o 
  -6   3   4      650.77      626.09     21.63 o 
  -5   3   4     1143.38     1140.77     42.17 o 
  -4   3   4      181.89      198.76     13.36 o 
  -3   3   4     3621.10     3826.00     67.90 o 
  -2   3   4     3322.41     3551.38     79.29 o 
  -1   3   4     1422.15     1550.76     60.20 o 
   0   3   4       95.74       93.70      8.99 o 
   1   3   4     1817.39     1851.97     40.23 o 
   2   3   4      379.48      365.90     13.75 o 
   3   3   4     2243.37     2360.44     78.19 o 
   4   3   4      664.96      650.53     22.46 o 
   5   3   4      978.95     1181.82     34.19 o 
   6   3   4      673.12      635.16     43.25 o 
   7   3   4      588.00      559.78     44.40 o 
   8   3   4      240.72      261.59     42.21 o 
   9   3   4     1662.41     1703.66     88.17 o 
  10   3   4      128.53       92.22     39.72 o 
  11   3   4      315.41      348.82     56.25 o 
  12   3   4      132.15      155.54     45.54 o 
 -12   4   4       55.59       27.45     32.02 o 
 -11   4   4     1106.68     1271.04     75.17 o 
 -10   4   4      183.74      107.40     33.69 o 
  -9   4   4       92.97       42.42     23.71 o 
  -8   4   4      208.55      224.27     23.29 o 
  -7   4   4     1342.53     1334.58     44.70 o 
  -6   4   4      149.71      156.20     13.48 o 
  -5   4   4     7092.01     7255.15    121.95 o 
  -4   4   4      645.73      669.16     28.77 o 
  -3   4   4     4006.34     3883.78     70.69 o 
  -2   4   4      259.37      286.57     24.33 o 
  -1   4   4     1418.60     1293.92     35.29 o 
   0   4   4      101.55      133.43     28.59 o 
   1   4   4      933.24      974.70     28.92 o 
   2   4   4      259.30      281.68     13.43 o 
   3   4   4       31.68       36.60     14.35 o 
   4   4   4      332.22      382.09     30.36 o 
   5   4   4     2841.86     2876.65    100.75 o 
   6   4   4       57.14       40.13     19.13 o 
   7   4   4     1995.60     2181.61     91.81 o 
   8   4   4      107.74      109.90     30.36 o 
   9   4   4      137.11      161.99     36.49 o 
  10   4   4       82.46       42.52     31.71 o 
  11   4   4       78.68       68.62     37.22 o 
 -12   5   4       96.20       77.25     34.52 o 
 -11   5   4      225.24      218.86     45.02 o 
 -10   5   4        6.03        5.51     24.74 o 
  -9   5   4      287.63      321.48     40.76 o 
  -8   5   4       27.25       -3.85     19.13 o 
  -7   5   4     2012.99     2098.30     60.81 o 
  -6   5   4      501.91      503.30     24.22 o 
  -5   5   4     1357.05     1377.78     35.86 o 
  -4   5   4      274.46      268.84     15.91 o 
  -3   5   4     1512.40     1528.72     37.70 o 
  -2   5   4      466.50      529.94     33.37 o 
  -1   5   4     4649.41     4670.85    100.30 o 
   0   5   4     1818.09     2021.35     52.50 o 
   1   5   4     2681.17     2573.70     83.50 o 
   2   5   4      495.32      513.54     19.65 o 
   3   5   4     1447.86     1434.81     35.13 o 
   4   5   4      128.07      129.65     23.29 o 
   5   5   4       38.63       32.23     18.51 o 
   6   5   4       15.49        8.42     18.51 o 
   7   5   4      728.79      682.98     49.70 o 
   8   5   4       78.09       60.61     28.80 o 
   9   5   4     1334.35     1265.94     75.90 o 
  10   5   4        2.57      -18.40     25.26 o 
  11   5   4      263.79      325.32     54.06 o 
 -11   6   4      181.91      189.43     42.52 o 
 -10   6   4      320.50      247.97     41.80 o 
  -9   6   4      554.98      532.02     48.14 o 
  -8   6   4      204.51      205.34     37.01 o 
  -7   6   4     3240.12     3398.06    125.49 o 
  -6   6   4      682.83      607.71     47.51 o 
  -5   6   4     1683.49     1769.87     44.34 o 
  -4   6   4      122.95      139.40     15.36 o 
  -3   6   4     1478.12     1557.33     40.23 o 
  -2   6   4      677.49      689.77     30.11 o 
  -1   6   4      261.84      253.75     19.05 o 
   0   6   4      975.88      961.75     35.28 o 
   1   6   4      406.73      447.66     13.12 o 
   2   6   4      102.37       79.62     11.19 o 
   3   6   4     1550.27     1477.97     37.79 o 
   4   6   4      127.80      108.96     23.81 o 
   5   6   4     1397.05     1450.80     69.45 o 
   6   6   4       68.05       92.22     28.80 o 
   7   6   4      733.65      728.94     53.54 o 
   8   6   4      841.49      797.56     58.12 o 
   9   6   4      229.00      216.05     42.63 o 
  10   6   4       82.90      113.64     36.49 o 
  11   6   4      208.81      225.51     52.51 o 
 -10   7   4      298.92      278.02     46.79 o 
  -9   7   4       99.39       78.81     31.19 o 
  -8   7   4      336.52      306.30     43.77 o 
  -7   7   4      271.90      212.20     36.70 o 
  -6   7   4     1913.39     1986.15     91.49 o 
  -5   7   4      873.67      916.65     40.42 o 
  -4   7   4      871.70      895.23     30.89 o 
  -3   7   4      189.85      199.29     21.10 o 
  -2   7   4      911.27      904.07     29.73 o 
  -1   7   4     1130.29     1112.56     40.25 o 
   0   7   4      281.19      297.29     23.93 o 
   1   7   4      730.15      713.02     33.26 o 
   2   7   4      136.34      128.91     13.92 o 
   3   7   4       51.63       41.44     11.17 o 
   4   7   4     1066.11     1097.54     34.82 o 
   5   7   4       92.10       68.20     25.68 o 
   6   7   4      685.09      729.66     53.02 o 
   7   7   4      197.73      161.99     35.04 o 
   8   7   4      146.69      173.32     39.82 o 
   9   7   4      400.33      464.44     57.39 o 
  10   7   4       19.19       31.81     36.18 o 
 -10   8   4       26.34       50.95     32.44 o 
  -9   8   4       24.01       -0.42     28.07 o 
  -8   8   4     1023.64     1002.27     70.28 o 
  -7   8   4       54.19       54.38     30.88 o 
  -6   8   4      439.53      481.59     51.99 o 
  -5   8   4      303.90      309.95     29.77 o 
  -4   8   4        6.95        3.89     14.99 o 
  -3   8   4      487.11      524.43     48.66 o 
  -2   8   4     1369.67     1462.82     42.13 o 
  -1   8   4       56.41       71.84     15.97 o 
   0   8   4     1397.35     1309.72     47.68 o 
   1   8   4      168.60      174.31     21.70 o 
   2   8   4      809.32      766.69     51.02 o 
   3   8   4      172.33      179.63     17.97 o 
   4   8   4        3.21       -1.40     11.63 o 
   5   8   4      307.43      341.95     25.34 o 
   6   8   4       86.05       83.98     17.56 o 
   7   8   4       83.23       63.84     30.78 o 
   8   8   4      382.16      440.21     54.06 o 
   9   8   4       22.68       31.81     29.84 o 
  -9   9   4       32.87       91.08     36.81 o 
  -8   9   4      177.84      243.91     44.71 o 
  -7   9   4       14.59       17.47     28.59 o 
  -6   9   4      537.06      571.21     53.96 o 
  -5   9   4        9.44        4.26     24.74 o 
  -4   9   4     1468.98     1410.22     60.51 o 
  -3   9   4       52.16       59.05     32.44 o 
  -2   9   4      493.63      524.79     35.28 o 
  -1   9   4       12.80        4.68     12.63 o 
   0   9   4       60.25       55.24     17.75 o 
   1   9   4      110.97       97.52     20.25 o 
   2   9   4       74.85       61.26     18.73 o 
   3   9   4        7.93       -6.76     18.72 o 
   4   9   4      160.00      194.68     28.59 o 
   5   9   4      322.47      312.40     26.25 o 
   6   9   4      900.22      910.12     57.03 o 
   7   9   4       20.31       13.23     17.18 o 
   8   9   4       97.31       54.88     21.15 o 
  -7  10   4       48.78       15.28     30.88 o 
  -6  10   4      344.00      420.87     59.16 o 
  -5  10   4       77.46       97.94     36.91 o 
  -4  10   4       25.52       58.23     21.04 o 
  -3  10   4      257.10      289.10     31.82 o 
  -2  10   4       90.83      115.67     25.64 o 
  -1  10   4      160.33      169.52     27.56 o 
   0  10   4      567.08      584.00     36.26 o 
   1  10   4       40.05       18.77     17.61 o 
   2  10   4      323.01      378.19     34.19 o 
   3  10   4       83.34       71.37     20.80 o 
   4  10   4       15.93       -7.84     13.24 o 
   5  10   4      151.95      171.25     23.24 o 
   6  10   4      195.64      178.98     23.05 o 
   7  10   4       75.53       66.82     21.44 o 
  -6  11   4      146.25      127.99     43.67 o 
  -5  11   4       17.38       14.97     29.94 o 
  -4  11   4      263.29      244.85     51.15 o 
  -3  11   4       35.60       53.86     35.87 o 
  -2  11   4      234.69      233.37     32.90 o 
  -1  11   4      219.46      223.08     33.08 o 
   0  11   4       37.18       -4.71     35.61 o 
   1  11   4      170.35      185.28     40.96 o 
   2  11   4       69.77       64.84     21.21 o 
   3  11   4       78.51       85.87     27.71 o 
   4  11   4       67.12       47.41     24.62 o 
   5  11   4       18.57        5.33     16.40 o 
  -2  12   4        9.56      -46.27     32.13 o 
  -1  12   4       68.41       95.58     32.65 o 
   0  12   4       14.50       -7.49     21.11 o 
   1  12   4       40.77       27.70     22.30 o 
   2  12   4       28.80       29.11     30.46 o 
  -7 -10   5      559.14      524.11     68.41 o 
  -6 -10   5       10.06       23.60     32.85 o 
  -5 -10   5      234.28      181.64     40.65 o 
  -9  -9   5      106.42       65.50     37.33 o 
  -8  -9   5       20.55       21.11     29.32 o 
  -7  -9   5      168.69      219.27     47.51 o 
  -6  -9   5       29.26       41.80     30.57 o 
  -5  -9   5      129.67       72.47     29.42 o 
  -4  -9   5       12.27        3.95     23.81 o 
  -3  -9   5      955.30      867.32     63.11 o 
 -10  -8   5        6.83        5.72     33.06 o 
  -9  -8   5      548.60      581.71     71.84 o 
  -8  -8   5       52.67       84.42     35.45 o 
  -7  -8   5     1079.51     1138.89     79.12 o 
  -6  -8   5       37.53        9.05     22.87 o 
  -5  -8   5     1255.82     1215.31     76.73 o 
  -4  -8   5      143.51      162.51     33.79 o 
  -3  -8   5      486.42      401.01     40.44 o 
  -2  -8   5      330.95      345.49     39.40 o 
   9  -8   5       75.16       59.89     38.26 o 
 -10  -7   5       76.24       27.76     35.45 o 
  -9  -7   5      242.72      250.98     48.66 o 
  -8  -7   5      463.71      335.41     51.67 o 
  -7  -7   5       97.15      117.38     36.18 o 
  -6  -7   5     2070.93     2107.58    103.66 o 
  -5  -7   5      220.93      253.90     40.13 o 
  -4  -7   5      755.88      680.38     52.51 o 
  -3  -7   5      724.76      638.59     47.41 o 
  -2  -7   5       26.56        3.22     15.70 o 
  -1  -7   5     2842.75     2936.85    106.88 o 
   0  -7   5       10.94       10.92     12.79 o 
   7  -7   5      862.78      845.59     69.97 o 
   8  -7   5      159.32       86.30     34.93 o 
   9  -7   5      344.68      330.11     54.90 o 
  10  -7   5      172.32      125.08     43.67 o 
 -11  -6   5       17.48       30.05     34.00 o 
 -10  -6   5      673.88      582.75     62.80 o 
  -9  -6   5      187.49      194.22     46.37 o 
  -8  -6   5      172.47      193.70     40.03 o 
  -7  -6   5     1113.79     1150.22     73.92 o 
  -6  -6   5      479.23      529.73     49.07 o 
  -5  -6   5      336.74      381.57     43.67 o 
  -4  -6   5      512.48      492.51     41.90 o 
  -3  -6   5      119.84       81.62     21.31 o 
  -2  -6   5     3616.44     3799.60    128.40 o 
  -1  -6   5      578.34      658.13     38.05 o 
   0  -6   5     3135.28     3476.77    108.03 o 
   5  -6   5      236.54      191.51     35.35 o 
   6  -6   5     2020.89     2042.08    101.48 o 
   7  -6   5      508.63      503.42     51.99 o 
   8  -6   5     1002.05      909.85     69.76 o 
   9  -6   5       50.18       67.24     22.85 o 
  10  -6   5      139.47       45.46     42.68 o 
 -12  -5   5      179.14      184.24     46.89 o 
 -11  -5   5       36.06       11.64     28.07 o 
 -10  -5   5       34.68       33.48     32.33 o 
  -9  -5   5       76.24       64.77     30.26 o 
  -8  -5   5     2434.23     2422.09    113.85 o 
  -7  -5   5      226.48      215.95     36.70 o 
  -6  -5   5     3918.24     3726.72    139.01 o 
  -5  -5   5       50.09       60.51     22.25 o 
  -4  -5   5     1805.86     1680.79     79.02 o 
  -3  -5   5      302.77      288.52     28.80 o 
  -2  -5   5     1457.95     1391.64     62.07 o 
  -1  -5   5      661.50      731.02     38.88 o 
   0  -5   5      173.67      188.60     18.71 o 
   1  -5   5      176.66      195.05     14.14 o 
   5  -5   5      165.76      152.73     32.13 o 
   6  -5   5      297.26      293.31     27.12 o 
   7  -5   5       55.21       65.88     18.09 o 
   8  -5   5      186.63      159.03     25.18 o 
   9  -5   5       39.13       52.52     20.85 o 
  10  -5   5      270.47      233.42     30.93 o 
  11  -5   5       37.32       25.18     33.11 o 
 -12  -4   5      539.14      626.53     72.05 o 
 -11  -4   5       23.78        3.02     28.38 o 
 -10  -4   5      901.99      911.72     71.43 o 
  -9  -4   5       50.63       35.97     30.57 o 
  -8  -4   5     1042.36      975.87     66.23 o 
  -7  -4   5      379.46      361.24     23.31 o 
  -6  -4   5      106.58       67.79     21.42 o 
  -5  -4   5       74.88       67.48     20.17 o 
  -4  -4   5      209.66      209.71     26.93 o 
  -3  -4   5      601.21      581.92     38.05 o 
  -2  -4   5    17392.04    18040.12    474.62 o 
  -1  -4   5     1293.12     1313.77     51.36 o 
   0  -4   5     1751.70     1714.89     54.58 o 
   1  -4   5      306.27      360.15     17.67 o 
   4  -4   5     1270.35     1326.62     44.71 o 
   5  -4   5      304.16      302.86     26.46 o 
   6  -4   5     2800.78     2743.72     75.92 o 
   7  -4   5        8.73       -3.98     13.08 o 
   8  -4   5     1725.11     1577.56     90.25 o 
   9  -4   5      120.92       96.77     21.04 o 
  10  -4   5      471.84      426.80     37.43 o 
  11  -4   5       15.16      -13.06     18.88 o 
 -12  -3   5      212.34      149.09     46.68 o 
 -11  -3   5       49.93       47.10     34.73 o 
 -10  -3   5      692.10      631.31     57.91 o 
  -9  -3   5      227.82      229.25     39.51 o 
  -8  -3   5     2507.44     2518.75     67.80 o 
  -7  -3   5      206.16      234.83     19.43 o 
  -6  -3   5     4893.50     4530.59     97.37 o 
  -5  -3   5      771.69      845.48     48.14 o 
  -4  -3   5    11289.03    12063.17    342.58 o 
  -3  -3   5     2780.07     3136.48    102.83 o 
  -2  -3   5       69.00       55.10     12.48 o 
  -1  -3   5     2115.86     2205.63     70.39 o 
   0  -3   5       36.25       36.91      8.21 o 
   1  -3   5      989.81     1067.67     34.52 o 
   2  -3   5     1933.31     1785.80     67.37 o 
   3  -3   5      419.06      412.14     28.28 o 
   4  -3   5     2069.07     1822.31     60.23 o 
   5  -3   5     1859.49     1902.15     61.13 o 
   6  -3   5      655.73      603.87     30.87 o 
   7  -3   5     1168.35     1081.06     44.12 o 
   8  -3   5      166.73      139.41     49.39 o 
   9  -3   5      216.51      200.04     37.07 o 
  10  -3   5      502.62      522.46     40.07 o 
  11  -3   5      153.34      108.91     27.14 o 
  12  -3   5      443.45      485.79     42.34 o 
 -13  -2   5      624.16      708.45     70.18 o 
 -12  -2   5       81.09       42.00     34.62 o 
 -11  -2   5       18.99        1.77     28.49 o 
 -10  -2   5      121.92      138.07     35.25 o 
  -9  -2   5      258.23      289.25     43.77 o 
  -8  -2   5      648.48      626.67     29.95 o 
  -7  -2   5     5901.27     5818.23    122.60 o 
  -6  -2   5      458.07      458.87     32.59 o 
  -5  -2   5     8620.04     9584.07    181.22 o 
  -4  -2   5     3120.09     2960.75     63.20 o 
  -3  -2   5     1925.31     2230.27     79.02 o 
  -2  -2   5     4880.21     4979.25    145.35 o 
  -1  -2   5      880.93      898.62     36.08 o 
   1  -2   5      475.62      481.26     16.69 o 
   2  -2   5     3423.05     3477.97     69.19 o 
   3  -2   5     1724.19     1568.22     65.24 o 
   4  -2   5       37.58       59.13     19.65 o 
   5  -2   5     2135.16     1977.92     55.72 o 
   6  -2   5     1708.41     1606.62     51.32 o 
   7  -2   5       35.09       22.34     13.08 o 
   8  -2   5     1453.60     1401.86     52.05 o 
   9  -2   5     1065.40     1066.51     48.01 o 
  10  -2   5      506.64      507.85     39.65 o 
  11  -2   5       32.15       -4.48     17.91 o 
  12  -2   5       18.78      -14.41     19.69 o 
 -13  -1   5       51.07       40.34     37.22 o 
 -12  -1   5       93.88       82.14     38.99 o 
 -11  -1   5     1289.32     1231.53     80.06 o 
 -10  -1   5       54.91       60.41     30.46 o 
  -9  -1   5     1584.65     1600.64     89.47 o 
  -8  -1   5     1986.78     1998.59     58.17 o 
  -7  -1   5      400.00      408.36     30.00 o 
  -6  -1   5     1878.23     1910.04     50.76 o 
  -5  -1   5      175.01      176.84     14.10 o 
  -4  -1   5     1970.58     2101.29    102.62 o 
  -3  -1   5     2168.23     1991.55     67.58 o 
  -2  -1   5     1765.75     1748.68     60.30 o 
  -1  -1   5     8590.58     8978.88    236.01 o 
   0  -1   5     5084.97     4993.68     78.71 o 
   1  -1   5      124.18      153.62     23.59 o 
   2  -1   5     1994.68     2115.66     38.56 o 
   3  -1   5       38.88       49.23      4.90 o 
   4  -1   5      261.52      221.46     15.22 o 
   5  -1   5      785.72      711.93     29.88 o 
   6  -1   5      434.30      417.52     25.77 o 
   7  -1   5     4912.46     4949.75    114.81 o 
   8  -1   5       50.79       36.51     15.83 o 
   9  -1   5     1853.26     1855.75     63.81 o 
  10  -1   5      245.41      301.58     32.38 o 
  11  -1   5      135.53      113.85     25.28 o 
  12  -1   5       24.76       59.58     34.31 o 
 -13   0   5      496.10      647.32     73.09 o 
 -12   0   5       13.07       10.60     30.36 o 
 -11   0   5       81.58       51.67     30.05 o 
 -10   0   5       36.83       18.22     16.14 o 
  -9   0   5      610.74      541.13     31.17 o 
  -8   0   5        0.79      -17.48     11.65 o 
  -7   0   5     5211.22     5199.45    112.46 o 
  -6   0   5       49.20       45.70     11.39 o 
  -5   0   5     9924.97    10192.68    191.01 o 
  -4   0   5       17.11       12.88      5.63 o 
  -3   0   5     1139.14     1107.54     23.36 o 
  -2   0   5        4.48       -3.11      3.43 o 
  -1   0   5     6017.50     6807.34    135.89 o 
   0   0   5        8.83        2.94      3.92 o 
   1   0   5   113784.77   103189.05   1510.07 o 
   2   0   5       12.32       16.72      5.06 o 
   3   0   5     3965.90     3989.14     55.85 o 
   4   0   5        0.17       -3.74      4.75 o 
   5   0   5     3398.11     3503.61     67.09 o 
   6   0   5       65.25       72.40      9.52 o 
   7   0   5      496.29      495.38     47.67 o 
   8   0   5        4.20        7.99     13.50 o 
   9   0   5      513.81      493.25     32.47 o 
  10   0   5        0.65      -17.73     16.43 o 
  11   0   5      681.18      734.97     63.84 o 
  12   0   5        0.32       -2.29     34.93 o 
 -13   1   5       17.60      -13.31     31.19 o 
 -12   1   5       97.53      150.86     42.00 o 
 -11   1   5     1447.81     1497.21     58.60 o 
 -10   1   5       69.26       38.46     21.89 o 
  -9   1   5     1594.94     1573.32     53.95 o 
  -8   1   5     1945.07     1951.39     66.28 o 
  -7   1   5      373.37      324.46     21.55 o 
  -6   1   5     1914.28     2074.59     53.27 o 
  -5   1   5      122.98      114.42     10.01 o 
  -4   1   5     2020.15     2228.22     42.87 o 
  -3   1   5     1835.55     1806.86     36.01 o 
  -2   1   5     1797.48     1782.28     44.87 o 
  -1   1   5     8388.45     8533.62    169.81 o 
   0   1   5     5087.62     4886.48     79.81 o 
   1   1   5      255.91      239.87     12.54 o 
   2   1   5     2064.44     2127.27     41.76 o 
   3   1   5       44.25       64.66      6.55 o 
   4   1   5      306.51      293.75     33.58 o 
   5   1   5      553.97      537.97     24.55 o 
   6   1   5      423.24      468.56     25.78 o 
   7   1   5     4876.88     5092.22    115.72 o 
   8   1   5       43.20       48.41     16.40 o 
   9   1   5     1869.46     1980.95     96.80 o 
  10   1   5      257.07      312.74     51.05 o 
  11   1   5      148.38      168.43     41.69 o 
  12   1   5       20.06       -1.77     33.37 o 
 -11   2   5       21.88       17.11     18.40 o 
 -10   2   5      121.09      104.54     22.20 o 
  -9   2   5      178.55      171.56     27.45 o 
  -8   2   5      620.58      639.86     31.63 o 
  -7   2   5     5861.81     5883.87    124.38 o 
  -6   2   5      450.65      462.57     23.23 o 
  -5   2   5     8925.65    10012.42    183.12 o 
  -4   2   5     3155.54     3191.21     58.26 o 
  -3   2   5     2136.69     2435.66     46.29 o 
  -2   2   5     4657.92     4950.43    104.59 o 
  -1   2   5      941.84      970.74     20.77 o 
   0   2   5      102.16      103.92      7.03 o 
   1   2   5      456.43      489.44     15.36 o 
   2   2   5     3458.81     3397.56     56.24 o 
   3   2   5     1851.68     1632.39     35.25 o 
   4   2   5       21.21       22.67     13.72 o 
   5   2   5     2231.56     2189.13     55.04 o 
   6   2   5     1692.87     1704.95     49.48 o 
   7   2   5       32.15       42.16     13.98 o 
   8   2   5     1427.47     1557.37     80.79 o 
   9   2   5     1096.18     1246.92     75.69 o 
  10   2   5      514.82      539.29     60.82 o 
  11   2   5       23.43       -5.51     31.92 o 
  12   2   5       16.64        9.88     34.31 o 
 -12   3   5      201.91      126.95     41.38 o 
 -11   3   5       92.67       65.19     32.02 o 
 -10   3   5      674.53      664.79     37.01 o 
  -9   3   5      266.42      271.34     34.31 o 
  -8   3   5     2380.94     2548.25    136.36 o 
  -7   3   5      181.86      210.10     16.18 o 
  -6   3   5     4821.15     4737.07     90.04 o 
  -5   3   5      849.85      998.16     27.27 o 
  -4   3   5    11927.30    12788.68    198.62 o 
  -3   3   5     2694.09     2979.26     56.73 o 
  -2   3   5       73.33       78.57      7.07 o 
  -1   3   5     2030.32     2033.14     43.74 o 
   0   3   5       62.10       72.13     11.07 o 
   1   3   5     1048.80     1087.49     31.17 o 
   2   3   5     2228.37     2073.80     46.34 o 
   3   3   5      409.08      425.28     16.36 o 
   4   3   5     2159.00     1986.35     73.09 o 
   5   3   5     1832.60     2017.52     50.19 o 
   6   3   5      580.61      592.74     42.52 o 
   7   3   5     1160.05     1229.55     66.75 o 
   8   3   5      194.79      164.38     35.04 o 
   9   3   5      229.62      245.06     44.60 o 
  10   3   5      538.72      581.40     62.90 o 
  11   3   5      164.79      139.63     43.36 o 
  12   3   5      430.32      605.11     71.84 o 
 -12   4   5      527.80      643.06     66.33 o 
 -11   4   5       17.34      -32.28     21.52 o 
 -10   4   5      926.80     1026.40     63.94 o 
  -9   4   5       50.18       36.78     17.15 o 
  -8   4   5     1155.21     1175.64     56.87 o 
  -7   4   5      383.75      357.96     23.63 o 
  -6   4   5      118.61      121.84     12.93 o 
  -5   4   5       68.33       64.08     10.48 o 
  -4   4   5       95.99       82.09     10.79 o 
  -3   4   5      636.20      658.45     21.93 o 
  -2   4   5    17386.88    17501.48    267.47 o 
  -1   4   5     1271.43     1304.85     46.99 o 
   0   4   5     1485.48     1332.61     38.13 o 
   1   4   5      339.85      410.12     19.15 o 
   2   4   5     2288.68     2735.06     59.43 o 
   3   4   5       97.58       87.82     10.32 o 
   4   4   5     1291.24     1200.65     54.69 o 
   5   4   5      284.71      318.57     30.46 o 
   6   4   5     2722.73     2792.85    104.28 o 
   7   4   5       10.88       45.44     25.99 o 
   8   4   5     1634.41     1609.57     82.34 o 
   9   4   5      131.65      147.85     37.53 o 
  10   4   5      498.01      554.89     63.84 o 
  11   4   5       13.17       -6.86     30.98 o 
 -12   5   5      193.18      141.61     40.03 o 
 -11   5   5       41.41       23.19     32.02 o 
 -10   5   5       41.62       19.86     26.93 o 
  -9   5   5       76.39       74.23     26.30 o 
  -8   5   5     2308.35     2333.72     95.96 o 
  -7   5   5      217.24      228.50     34.78 o 
  -6   5   5     3746.67     3776.77    121.25 o 
  -5   5   5       36.26       25.52     10.84 o 
  -4   5   5     2049.66     2066.63     46.75 o 
  -3   5   5      308.26      306.06     16.81 o 
  -2   5   5     1516.46     1506.65     35.66 o 
  -1   5   5      717.23      772.60     29.68 o 
   0   5   5      284.67      281.11     21.21 o 
   1   5   5      154.35      176.71     25.16 o 
   2   5   5      445.88      320.52     18.51 o 
   3   5   5        8.47        5.53      7.52 o 
   4   5   5     2125.04     2042.84     46.33 o 
   5   5   5      177.33      211.48     31.19 o 
   6   5   5      308.57      343.21     38.16 o 
   7   5   5       67.63       38.88     27.14 o 
   8   5   5      217.85      244.43     43.56 o 
   9   5   5       28.55      -14.87     26.62 o 
  10   5   5      263.13      276.46     53.02 o 
  11   5   5       35.56       63.32     36.81 o 
 -11   6   5       18.91       22.77     31.61 o 
 -10   6   5      708.94      807.43     61.45 o 
  -9   6   5      163.49      179.97     38.16 o 
  -8   6   5      255.48      314.41     42.42 o 
  -7   6   5     1062.62     1177.05     65.92 o 
  -6   6   5      473.73      490.24     22.93 o 
  -5   6   5      284.77      286.75     18.91 o 
  -4   6   5      497.24      486.19     21.91 o 
  -3   6   5      147.03      147.02     15.24 o 
  -2   6   5     3619.90     3758.33     85.39 o 
  -1   6   5      594.56      639.41     27.64 o 
   0   6   5     3128.29     3305.14     84.06 o 
   1   6   5        6.83       11.56      9.92 o 
   2   6   5      114.12      141.06     13.59 o 
   3   6   5      515.69      519.38     21.65 o 
   4   6   5      817.78      752.86     37.20 o 
   5   6   5      223.02      245.89     33.48 o 
   6   6   5     2029.32     2098.43     91.70 o 
   7   6   5      531.26      538.98     47.51 o 
   9   6   5       58.83       47.72     32.33 o 
  10   6   5      127.83       99.29     41.90 o 
 -10   7   5       73.18       31.09     27.76 o 
  -9   7   5      296.79      369.82     47.93 o 
  -8   7   5      484.28      504.88     52.51 o 
  -7   7   5      112.86      119.88     29.42 o 
  -6   7   5     1870.61     2095.84     95.03 o 
  -5   7   5      224.60      221.18     24.81 o 
  -4   7   5      886.89      848.49     30.76 o 
  -3   7   5      724.79      736.80     29.01 o 
  -2   7   5       27.47        9.43      9.33 o 
  -1   7   5     3089.27     3196.02     78.53 o 
   0   7   5        4.80        4.89     10.99 o 
   1   7   5      470.10      467.11     29.42 o 
   2   7   5      121.23      146.61     15.34 o 
   3   7   5      102.92       87.26     13.45 o 
   4   7   5      417.30      399.08     23.74 o 
   5   7   5      363.43      397.25     25.65 o 
   6   7   5      102.05       81.23     16.76 o 
   7   7   5      817.85      833.74     59.58 o 
   8   7   5      141.84      120.50     34.62 o 
   9   7   5      300.63      374.61     54.27 o 
  10   7   5      199.16      185.80     46.89 o 
 -10   8   5       14.12        7.38     29.63 o 
  -9   8   5      515.66      580.36     61.13 o 
  -8   8   5       51.40       73.20     32.23 o 
  -7   8   5     1032.42     1056.65     68.83 o 
  -6   8   5       37.99       -3.43     23.81 o 
  -5   8   5     1258.56     1296.36     57.65 o 
  -4   8   5      123.98      140.35     23.51 o 
  -3   8   5      391.53      368.02     22.80 o 
  -2   8   5      346.25      348.52     21.79 o 
  -1   8   5      359.94      364.79     25.30 o 
   0   8   5       10.82        1.70     12.28 o 
   1   8   5      800.43      819.35     37.69 o 
   2   8   5       21.93        6.67     13.48 o 
   3   8   5      373.09      396.76     23.21 o 
   4   8   5      159.32      188.35     20.03 o 
   5   8   5      564.90      586.37     28.34 o 
   6   8   5      458.41      448.44     29.73 o 
   7   8   5       75.16       63.53     18.61 o 
   8   8   5       87.28       78.55     20.81 o 
   9   8   5       54.07       38.47     33.58 o 
  -9   9   5       82.80      148.78     41.69 o 
  -8   9   5       27.25        8.63     28.07 o 
  -7   9   5      181.27      157.31     38.88 o 
  -6   9   5       30.46       53.75     29.53 o 
  -5   9   5      106.40       63.11     30.98 o 
  -4   9   5       12.69        4.92     16.84 o 
  -3   9   5     1077.77     1142.86     47.78 o 
  -2   9   5      124.28      142.11     18.59 o 
  -1   9   5      723.54      801.24     38.27 o 
   0   9   5       26.72       57.60     16.61 o 
   1   9   5      226.65      271.37     27.44 o 
   2   9   5       65.57       36.61     17.76 o 
   3   9   5       39.97       29.07     13.25 o 
   4   9   5      220.52      221.27     22.37 o 
   5   9   5      581.15      531.18     31.37 o 
   6   9   5       74.16       60.27     17.17 o 
   7   9   5      551.23      565.50     40.36 o 
   8   9   5        2.82      -20.13     16.03 o 
  -7  10   5      555.36      601.99     66.44 o 
  -6  10   5        7.42        8.21     30.15 o 
  -5  10   5      245.37      276.56     48.97 o 
  -4  10   5      138.40      185.48     57.60 o 
  -3  10   5      202.92      223.74     45.44 o 
  -2  10   5      205.44      223.65     29.73 o 
  -1  10   5      105.78       72.74     22.87 o 
   0  10   5       34.07       14.15     17.70 o 
   1  10   5      370.94      440.96     36.07 o 
   2  10   5       44.44       26.91     19.24 o 
   3  10   5      391.16      414.81     35.72 o 
   4  10   5        0.00       -2.01     13.17 o 
   5  10   5       83.22       83.02     18.33 o 
   6  10   5       42.27       13.90     17.55 o 
  -5  11   5       27.07       25.78     34.31 o 
  -4  11   5       77.32       87.34     38.99 o 
  -3  11   5      122.03      126.64     39.72 o 
  -2  11   5       31.45      -29.01     27.14 o 
  -1  11   5      113.26      132.65     26.88 o 
   0  11   5       79.78       62.49     32.44 o 
   1  11   5       60.60      101.06     33.89 o 
   2  11   5      131.18      140.34     27.24 o 
   3  11   5       17.74       23.49     20.76 o 
   4  11   5      111.72      140.21     29.30 o 
   5  11   5       77.84       75.15     20.99 o 
  -2  12   5      187.83      239.03     53.13 o 
  -1  12   5        1.62       -9.98     34.62 o 
   0  12   5      138.81      219.58     82.86 o 
   1  12   5       21.06       -2.81     29.22 o 
  -7 -10   6       35.17       21.52     33.17 o 
  -6 -10   6      270.31      230.71     47.62 o 
  -5 -10   6        5.80       -2.81     28.80 o 
  -8  -9   6      699.79      689.22     67.58 o 
  -7  -9   6       54.21       72.99     33.58 o 
  -6  -9   6      543.23      560.40     63.84 o 
  -5  -9   6       37.26       50.95     30.36 o 
  -4  -9   6        8.72       -0.94     22.98 o 
  -3  -9   6      143.16       98.46     29.74 o 
 -10  -8   6       41.32       -3.74     35.97 o 
  -9  -8   6       75.51       68.62     37.85 o 
  -8  -8   6       20.82      -24.02     27.24 o 
  -7  -8   6      143.35      113.74     38.57 o 
  -6  -8   6      590.70      609.68     55.94 o 
  -5  -8   6      135.74       95.03     31.92 o 
  -4  -8   6      669.44      660.11     53.34 o 
  -3  -8   6       68.18       60.51     23.71 o 
  -2  -8   6     1184.90     1272.81     65.09 o 
 -10  -7   6      279.98      203.26     48.87 o 
  -9  -7   6      192.15      191.62     44.40 o 
  -8  -7   6     1221.93     1226.44     83.38 o 
  -7  -7   6      396.57      386.15     51.05 o 
  -6  -7   6      333.87      357.76     48.35 o 
  -5  -7   6      506.82      449.57     45.12 o 
  -4  -7   6      358.50      326.88     39.51 o 
  -3  -7   6      728.63      748.28     50.32 o 
  -2  -7   6      305.58      309.00     32.33 o 
  -1  -7   6     1063.31     1102.29     54.79 o 
   9  -7   6       20.49        5.09     32.13 o 
 -11  -6   6      218.27      160.84     49.59 o 
 -10  -6   6       30.94       45.54     31.40 o 
  -9  -6   6     1191.61     1201.69     82.03 o 
  -8  -6   6      330.40      242.36     43.46 o 
  -7  -6   6     2030.20     2030.96    101.16 o 
  -6  -6   6      546.94      604.38     51.57 o 
  -5  -6   6       68.18       40.65     22.77 o 
  -4  -6   6      498.57      445.20     40.44 o 
  -3  -6   6      315.63      313.57     32.23 o 
  -2  -6   6      370.43      329.90     31.19 o 
  -1  -6   6     1389.72     1355.98     59.68 o 
   0  -6   6      141.74      101.48     16.95 o 
   7  -6   6      322.34      316.59     47.51 o 
   8  -6   6      205.88      236.99     29.90 o 
   9  -6   6      278.49      332.51     35.41 o 
  10  -6   6       10.71      -13.28     33.32 o 
 -12  -5   6       80.68       98.46     40.34 o 
 -11  -5   6      375.24      390.30     58.64 o 
 -10  -5   6       66.34       52.61     32.96 o 
  -9  -5   6      120.38       55.52     29.63 o 
  -8  -5   6       32.57       62.07     30.78 o 
  -7  -5   6      601.62      560.09     50.01 o 
  -6  -5   6       53.30       55.31     23.81 o 
  -5  -5   6     2270.00     2195.44     96.48 o 
  -4  -5   6       27.63       20.27     16.12 o 
  -3  -5   6     2059.85     2341.62     93.16 o 
  -2  -5   6       32.44       17.05     13.00 o 
  -1  -5   6     3393.87     3735.34    118.11 o 
   0  -5   6      122.85      115.51     16.12 o 
   1  -5   6       10.02        9.57      6.97 o 
   6  -5   6       25.88       24.61     14.90 o 
   7  -5   6     2778.61     2562.13     78.82 o 
   8  -5   6       78.53       66.90     21.43 o 
   9  -5   6       66.21       64.34     21.55 o 
  10  -5   6       52.64       52.74     23.36 o 
  11  -5   6      196.91      176.66     31.41 o 
 -12  -4   6       24.21       39.20     32.65 o 
 -11  -4   6      146.74      178.00     44.29 o 
 -10  -4   6       17.00       -1.46     25.37 o 
  -9  -4   6     4223.03     4200.40    166.35 o 
  -8  -4   6      271.91      300.58     42.73 o 
  -7  -4   6     2509.89     2347.24    103.14 o 
  -6  -4   6       31.58       11.54     18.09 o 
  -5  -4   6      123.95       45.75     17.88 o 
  -4  -4   6       46.35       23.19     14.04 o 
  -3  -4   6      951.21     1071.93     51.05 o 
  -2  -4   6      386.75      344.14     26.10 o 
  -1  -4   6      569.43      498.95     28.80 o 
   0  -4   6       25.66       23.71      8.63 o 
   1  -4   6     2413.71     2491.86     75.69 o 
   4  -4   6      712.82      761.48     45.23 o 
   5  -4   6       43.65       26.71     12.57 o 
   6  -4   6      108.42      112.26     20.48 o 
   7  -4   6      543.23      520.33     32.56 o 
   8  -4   6      145.76      138.58     23.73 o 
   9  -4   6      412.25      345.74     33.19 o 
  10  -4   6       15.28        9.27     27.71 o 
  11  -4   6      312.55      240.19     32.94 o 
 -12  -3   6       56.86       28.49     36.60 o 
 -11  -3   6      617.62      620.39     60.82 o 
 -10  -3   6     1352.32     1309.20     82.55 o 
  -9  -3   6       15.93       39.20     25.78 o 
  -8  -3   6      475.55      392.38     42.21 o 
  -7  -3   6      917.16      821.98     31.19 o 
  -6  -3   6      709.54      680.14     26.05 o 
  -5  -3   6     2620.20     2378.64     94.92 o 
  -4  -3   6      125.31      124.45     22.98 o 
  -3  -3   6     9957.55    10483.54    292.26 o 
  -2  -3   6     1742.29     1854.42     68.93 o 
  -1  -3   6      982.60      939.58     38.16 o 
   0  -3   6     1289.25     1300.57     47.93 o 
   1  -3   6      129.81      113.43     10.09 o 
   2  -3   6     2051.65     1864.71     69.97 o 
   3  -3   6     2181.82     1985.11     71.53 o 
   4  -3   6      566.95      503.42     21.73 o 
   5  -3   6     7686.80     7340.38     97.82 o 
   6  -3   6       53.26       27.61     12.71 o 
   7  -3   6     2158.56     2085.33     65.51 o 
   8  -3   6      216.11      208.64     25.24 o 
   9  -3   6      216.98      243.95     29.30 o 
  10  -3   6       35.17       24.62     18.21 o 
  11  -3   6      126.82      132.76     28.64 o 
 -13  -2   6        7.06       -9.46     33.89 o 
 -12  -2   6      277.41      321.06     53.44 o 
 -11  -2   6      562.88      562.48     58.64 o 
 -10  -2   6      152.85      182.78     39.61 o 
  -9  -2   6      702.18      686.62     54.58 o 
  -8  -2   6      316.19      301.46     28.59 o 
  -7  -2   6     1394.50     1376.28     42.45 o 
  -6  -2   6      682.44      585.31     24.07 o 
  -5  -2   6       45.09       48.79      8.28 o 
  -4  -2   6    13299.36    13647.96    251.61 o 
  -3  -2   6     3038.27     3173.70    103.97 o 
  -2  -2   6     1540.41     1355.88     51.15 o 
  -1  -2   6     7240.59     7382.52    205.34 o 
   0  -2   6       46.05       31.61      7.59 o 
   1  -2   6     1316.81     1218.39     30.07 o 
   2  -2   6      666.30      678.56     21.35 o 
   3  -2   6     3320.59     3246.58     69.41 o 
   4  -2   6     2445.17     2456.14     41.43 o 
   5  -2   6      553.33      539.06     15.53 o 
   6  -2   6     3927.82     3735.76     91.92 o 
   7  -2   6      116.76       92.11     17.67 o 
   8  -2   6      661.91      590.43     34.04 o 
   9  -2   6      486.01      436.31     79.64 o 
  10  -2   6      373.46      437.27     36.86 o 
  11  -2   6       19.32        7.55     19.25 o 
  12  -2   6       41.11       22.46     30.46 o 
 -13  -1   6      128.11      195.88     50.63 o 
 -12  -1   6      382.15      433.04     60.20 o 
 -11  -1   6       31.53       29.94     30.15 o 
 -10  -1   6     3004.03     3026.37    128.72 o 
  -9  -1   6     1202.45     1205.33     72.47 o 
  -8  -1   6     5793.35     5855.40    127.27 o 
  -7  -1   6      755.81      776.44     31.63 o 
  -6  -1   6     2013.09     1922.98     50.11 o 
  -5  -1   6      133.02      147.00     12.73 o 
  -4  -1   6      884.47      971.72     26.60 o 
  -3  -1   6      596.86      559.46     32.02 o 
  -2  -1   6      118.60      112.39     14.14 o 
  -1  -1   6      600.32      511.33     25.26 o 
   1  -1   6      569.41      529.45     22.93 o 
   2  -1   6       54.37       62.99     14.70 o 
   3  -1   6     1840.70     1773.39     35.68 o 
   4  -1   6     1187.89     1116.14     22.29 o 
   5  -1   6      618.49      527.45     17.65 o 
   6  -1   6     1020.86      979.53     38.08 o 
   7  -1   6      157.78      126.55     19.14 o 
   8  -1   6     1047.11     1104.02     45.60 o 
   9  -1   6       56.08       71.18     18.99 o 
  10  -1   6     1180.69     1321.02     55.43 o 
  11  -1   6       88.66       35.25     30.46 o 
  12  -1   6       80.05       92.22     36.29 o 
 -13   0   6        4.38       41.59     35.04 o 
 -12   0   6      577.62      710.53     64.05 o 
 -11   0   6        0.44        4.78     27.55 o 
 -10   0   6      951.19     1030.35     69.45 o 
  -9   0   6        2.77       -5.79     12.97 o 
  -8   0   6       96.25       47.65     17.62 o 
  -7   0   6       18.54       11.03     10.50 o 
  -6   0   6    16558.71    17383.32    318.46 o 
  -5   0   6        0.54       -7.85      6.22 o 
  -4   0   6     6909.95     6622.88    134.49 o 
  -3   0   6       10.45        8.54      4.73 o 
  -2   0   6     1053.47      989.79     30.34 o 
  -1   0   6        2.34        1.50     18.40 o 
   0   0   6    64632.14    67617.76    984.37 o 
   1   0   6       48.01       52.38      7.40 o 
   2   0   6    28997.30    31159.27    461.60 o 
   3   0   6        3.88        6.14      4.11 o 
   4   0   6     8064.52     8287.31    109.31 o 
   5   0   6        3.59       -8.60      5.74 o 
   6   0   6     5373.39     5358.84     94.84 o 
   7   0   6       10.58        3.43     11.93 o 
   8   0   6     1669.16     1585.45     55.13 o 
   9   0   6       17.41        8.47     16.12 o 
  10   0   6       23.29       28.59     31.30 o 
  11   0   6        1.13      -14.45     26.62 o 
  12   0   6      177.05      159.28     43.77 o 
 -13   1   6      122.40      220.21     50.22 o 
 -12   1   6      410.97      479.51     57.29 o 
 -11   1   6       36.69       52.19     30.88 o 
 -10   1   6     3046.62     3118.13     86.51 o 
  -9   1   6     1244.24     1239.06     46.66 o 
  -8   1   6     5667.20     5805.44    125.98 o 
  -7   1   6      736.74      728.89     30.32 o 
  -6   1   6     2002.78     1967.87     51.48 o 
  -5   1   6      134.23      146.83     11.34 o 
  -4   1   6      899.17     1045.76     25.62 o 
  -3   1   6      617.69      608.21     17.45 o 
  -2   1   6       42.78       53.44     22.87 o 
  -1   1   6      595.21      504.01     16.36 o 
   0   1   6      309.79      303.98     13.68 o 
   1   1   6      570.06      512.06     16.19 o 
   2   1   6        5.20        2.52      5.08 o 
   3   1   6     1878.04     1776.37     31.40 o 
   4   1   6     1175.49     1097.17     24.04 o 
   5   1   6      660.56      598.05     21.00 o 
   6   1   6     1045.10     1049.15     38.44 o 
   7   1   6      135.76      101.30     17.57 o 
   8   1   6     1016.72     1073.85     68.57 o 
   9   1   6       52.26       24.64     30.26 o 
  10   1   6     1186.39     1454.23     87.13 o 
  11   1   6       91.15       86.19     36.18 o 
  12   1   6       97.29      123.72     39.51 o 
 -12   2   6      253.26      275.73     47.31 o 
 -11   2   6      558.02      512.94     36.38 o 
 -10   2   6      196.67      225.57     63.63 o 
  -9   2   6      691.50      663.41     34.16 o 
  -8   2   6      292.73      307.52     23.50 o 
  -7   2   6     1310.08     1447.70     45.10 o 
  -6   2   6      799.70      748.90     23.91 o 
  -5   2   6       40.96       48.81      8.73 o 
  -4   2   6    13666.33    14661.18    223.75 o 
  -3   2   6     3011.99     3145.57     57.83 o 
  -2   2   6     1373.50     1236.58     36.93 o 
  -1   2   6     7607.35     7601.25    118.70 o 
   0   2   6       52.27       44.20      5.80 o 
   1   2   6     1283.82     1173.60     38.90 o 
   2   2   6      795.24      777.17     23.98 o 
   3   2   6     3451.18     3309.38     57.45 o 
   4   2   6     2407.59     2311.19     46.92 o 
   5   2   6      555.00      511.01     38.57 o 
   6   2   6     3926.55     3936.79     91.28 o 
   7   2   6      116.51      108.13     29.74 o 
   8   2   6      625.57      616.65     52.82 o 
   9   2   6      493.29      538.77     59.58 o 
  10   2   6      359.83      347.16     51.67 o 
  11   2   6       20.86       11.23     32.75 o 
  12   2   6       24.81       -5.30     35.77 o 
 -11   3   6      679.54      671.13     54.90 o 
 -10   3   6     1376.96     1410.64     53.69 o 
  -9   3   6       23.83       16.46     20.90 o 
  -8   3   6      432.48      440.28     27.16 o 
  -7   3   6      895.38      866.44     28.30 o 
  -6   3   6      713.90      694.21     29.21 o 
  -5   3   6     2832.87     2626.90     53.36 o 
  -4   3   6      135.16      146.02     12.41 o 
  -3   3   6    10113.48    10493.16    166.81 o 
  -2   3   6     1822.86     1958.56     37.82 o 
  -1   3   6      901.52      841.80     21.47 o 
   0   3   6     1501.66     1514.20     32.48 o 
   1   3   6      145.65      121.25     11.46 o 
   2   3   6     2226.16     2078.31     50.57 o 
   3   3   6     2174.81     1874.10     60.95 o 
   4   3   6      583.22      527.91     20.92 o 
   5   3   6     7686.45     7739.97    214.39 o 
   6   3   6       42.41       10.60     19.13 o 
   7   3   6     2084.91     2218.62     96.38 o 
   8   3   6      211.91      259.41     41.90 o 
   9   3   6      204.02      177.48     43.56 o 
  10   3   6       67.51       69.04     33.89 o 
  11   3   6      103.26      106.78     40.76 o 
 -12   4   6       25.14      -12.58     30.67 o 
 -11   4   6      134.93      123.72     34.62 o 
 -10   4   6       21.71       29.22     25.16 o 
  -9   4   6     4156.96     4276.97    105.00 o 
  -8   4   6      256.88      283.68     25.76 o 
  -7   4   6     2454.44     2411.64     60.18 o 
  -6   4   6       31.10       34.26      9.70 o 
  -5   4   6      155.25      136.84     13.40 o 
  -4   4   6       57.28       41.25      9.36 o 
  -3   4   6      849.94      970.98     37.03 o 
  -2   4   6      381.77      398.57     15.99 o 
  -1   4   6      597.35      548.00     24.92 o 
   0   4   6       22.79       20.40      7.13 o 
   1   4   6     2875.33     2771.80     64.12 o 
   2   4   6      437.47      397.37     16.45 o 
   3   4   6     2620.00     2468.50     84.95 o 
   4   4   6      727.43      736.95     34.38 o 
   5   4   6       42.99        6.34     17.05 o 
   6   4   6       91.45       80.27     25.37 o 
   7   4   6      543.00      512.89     44.71 o 
   8   4   6      149.44      104.39     35.35 o 
   9   4   6      450.21      477.74     55.31 o 
  10   4   6       11.42       -5.82     28.07 o 
  11   4   6      293.19      384.79     58.95 o 
 -12   5   6       84.10        3.02     34.52 o 
 -11   5   6      395.22      444.27     53.02 o 
 -10   5   6       67.88       77.98     30.46 o 
  -9   5   6      147.08      131.52     31.40 o 
  -8   5   6       37.38       31.50     21.11 o 
  -7   5   6      624.11      636.00     55.16 o 
  -6   5   6       62.68       79.13     12.85 o 
  -5   5   6     2392.72     2336.05     52.48 o 
  -4   5   6       24.14       13.75      8.49 o 
  -3   5   6     2276.33     2479.80     54.02 o 
  -2   5   6       21.10       27.32     10.18 o 
  -1   5   6     3153.73     3593.47    139.53 o 
   0   5   6      124.05      128.61     14.26 o 
   1   5   6       15.82        5.17      8.67 o 
   2   5   6      421.34      381.56     17.24 o 
   3   5   6     1850.61     1778.81     40.96 o 
   4   5   6       77.36       81.22     12.54 o 
   5   5   6     3578.11     3589.28     70.80 o 
   6   5   6       27.10       37.33     22.35 o 
   7   5   6     2633.31     2708.22    110.83 o 
   8   5   6       89.13       72.36     30.98 o 
   9   5   6       65.85       49.18     31.19 o 
  10   5   6       52.00       32.44     33.79 o 
  11   5   6      188.55      110.10     44.19 o 
 -11   6   6      206.74      190.79     43.67 o 
 -10   6   6       39.73      105.11     34.10 o 
  -9   6   6     1196.15     1134.84     68.10 o 
  -8   6   6      341.57      331.67     42.21 o 
  -7   6   6     2146.30     2197.93     94.20 o 
  -6   6   6      603.56      670.29     26.85 o 
  -5   6   6       73.65       90.14     13.56 o 
  -4   6   6      489.49      470.94     22.21 o 
  -3   6   6      269.61      296.34     21.36 o 
  -2   6   6      372.20      354.01     18.04 o 
  -1   6   6     1455.78     1454.77     44.31 o 
   0   6   6      133.60      134.28     16.11 o 
   1   6   6      771.48      787.35     53.91 o 
   2   6   6       95.37      101.36     24.90 o 
   3   6   6      527.44      511.36     25.20 o 
   4   6   6      317.43      306.36     20.65 o 
   5   6   6       27.24       26.59     16.79 o 
   6   6   6      539.37      498.06     25.78 o 
   7   6   6      275.61      282.28     42.32 o 
   8   6   6      215.69      249.84     45.33 o 
   9   6   6      363.74      378.76     51.99 o 
  10   6   6       12.23       -6.65     33.79 o 
 -10   7   6      225.99      226.03     43.46 o 
  -9   7   6      206.66      197.23     40.34 o 
  -8   7   6     1246.54     1380.62     78.29 o 
  -7   7   6      440.76      468.28     51.05 o 
  -6   7   6      345.10      341.96     28.81 o 
  -5   7   6      379.76      385.45     22.94 o 
  -4   7   6      357.43      358.22     22.84 o 
  -3   7   6      795.08      843.72     25.94 o 
  -2   7   6      284.76      302.67     21.66 o 
  -1   7   6     1126.81     1103.21     39.98 o 
   0   7   6      832.83      851.49     35.07 o 
   1   7   6        4.31        4.14     11.96 o 
   2   7   6      749.80      805.45     35.82 o 
   3   7   6      575.30      576.44     24.84 o 
   4   7   6      165.48      182.33     18.46 o 
   5   7   6      744.64      655.25     28.96 o 
   6   7   6       55.14       35.48     14.15 o 
   7   7   6      640.42      601.11     30.45 o 
   8   7   6      171.23      192.20     23.64 o 
   9   7   6       24.27       35.45     30.98 o 
 -10   8   6       24.41        3.22     29.11 o 
  -9   8   6       75.66       77.04     32.02 o 
  -8   8   6       28.03       -6.86     26.30 o 
  -7   8   6      152.41      156.68     36.70 o 
  -6   8   6      595.09      586.19     52.30 o 
  -5   8   6      143.54      146.85     39.56 o 
  -4   8   6      755.09      775.61     41.11 o 
  -3   8   6       74.20       84.20     14.92 o 
  -2   8   6     1044.43     1104.51     36.42 o 
  -1   8   6       43.13       50.18     16.28 o 
   0   8   6      233.65      309.96     26.46 o 
   1   8   6       26.00       25.24     14.73 o 
   2   8   6      416.82      411.86     28.38 o 
   3   8   6       72.29       66.40     14.25 o 
   4   8   6     1042.37      955.99     35.32 o 
   5   8   6       76.08       43.94     15.03 o 
   6   8   6     1152.65     1164.30     41.31 o 
   7   8   6       54.69       46.05     17.32 o 
   8   8   6      249.63      291.31     28.54 o 
   9   8   6       26.23        5.13     19.69 o 
  -8   9   6      704.56      710.43     63.73 o 
  -7   9   6       53.55       52.30     32.54 o 
  -6   9   6      618.32      621.74     57.50 o 
  -5   9   6       39.31       40.92     20.11 o 
  -4   9   6        7.57        1.56     17.53 o 
  -3   9   6      137.47      121.96     23.93 o 
  -2   9   6      256.09      287.07     23.25 o 
  -1   9   6       11.20       10.07     14.48 o 
   0   9   6      439.96      450.23     31.06 o 
   1   9   6       14.97        9.72     15.17 o 
   2   9   6      323.37      364.15     38.16 o 
   3   9   6      155.87      165.71     25.03 o 
   4   9   6      246.04      273.61     23.65 o 
   5   9   6       96.72       93.11     18.34 o 
   6   9   6      167.91      172.42     22.92 o 
   7   9   6        4.32       -4.52     16.13 o 
   8   9   6      236.76      228.91     28.56 o 
  -7  10   6       38.15       46.27     34.83 o 
  -6  10   6      215.89      257.95     47.72 o 
  -5  10   6        4.44      -10.29     28.80 o 
  -4  10   6      546.02      566.48     40.83 o 
  -3  10   6       46.43       55.06     23.50 o 
  -2  10   6      288.45      310.46     50.74 o 
  -1  10   6      102.94      114.65     42.52 o 
   0  10   6       15.63      -11.20     20.95 o 
   1  10   6       30.34       34.54     18.06 o 
   2  10   6       81.92       67.57     20.72 o 
   3  10   6       65.99       51.45     22.04 o 
   4  10   6      593.13      603.70     46.11 o 
   5  10   6       15.97       -5.05     14.40 o 
   6  10   6      295.43      279.43     27.07 o 
  -5  11   6      104.36      130.79     47.72 o 
  -4  11   6       29.54       32.36     22.89 o 
  -3  11   6      128.28      174.87     46.37 o 
  -2  11   6       30.14       61.34     35.35 o 
  -1  11   6       47.49       13.31     32.23 o 
   0  11   6      113.77      139.63     37.01 o 
   1  11   6        0.19        7.21     18.49 o 
   2  11   6       78.45       47.44     37.85 o 
   3  11   6       86.79      105.26     26.83 o 
   4  11   6       40.55       29.41     24.21 o 
  -1  12   6       90.88      101.48     43.36 o 
   0  12   6        6.23       30.67     38.16 o 
  -7 -10   7      169.82      127.68     45.23 o 
  -6 -10   7       58.57       78.19     33.89 o 
  -8  -9   7       11.77       -9.88     28.59 o 
  -7  -9   7      358.66      270.01     48.55 o 
  -6  -9   7       32.27       11.12     25.58 o 
  -5  -9   7      540.70      509.25     53.23 o 
  -4  -9   7       96.43       91.81     31.19 o 
  -9  -8   7      523.70      547.20     70.70 o 
  -8  -8   7       39.08        6.24     30.88 o 
  -7  -8   7       75.55       32.75     29.32 o 
  -6  -8   7      177.79      203.78     41.80 o 
  -5  -8   7      204.67      162.19     37.43 o 
  -4  -8   7      293.58      293.40     42.32 o 
  -3  -8   7     1110.43     1043.76     64.05 o 
 -10  -7   7      389.45      515.28     66.44 o 
  -9  -7   7      286.51      333.12     56.35 o 
  -8  -7   7      671.73      594.29     58.43 o 
  -7  -7   7      515.86      516.53     52.19 o 
  -6  -7   7      265.95      290.08     44.92 o 
  -5  -7   7      993.94      952.68     61.76 o 
  -4  -7   7      186.25      126.53     29.63 o 
  -3  -7   7      375.77      335.93     38.47 o 
  -2  -7   7      351.65      303.07     32.33 o 
  -1  -7   7      184.54      215.11     27.66 o 
 -11  -6   7      199.18      141.92     46.58 o 
 -10  -6   7       34.87       15.49     29.74 o 
  -9  -6   7      164.99      143.48     42.11 o 
  -8  -6   7      964.29      966.40     72.68 o 
  -7  -6   7      186.70      184.13     37.22 o 
  -6  -6   7      819.55      825.84     61.34 o 
  -5  -6   7      631.20      594.19     48.66 o 
  -4  -6   7     1669.93     1675.59     79.75 o 
  -3  -6   7      639.79      597.00     44.29 o 
  -2  -6   7       88.38       62.69     18.30 o 
  -1  -6   7      582.84      562.69     36.08 o 
   0  -6   7       30.55       36.60     13.20 o 
   8  -6   7      392.42      398.31     52.61 o 
   9  -6   7       85.19      119.25     36.29 o 
  10  -6   7      284.34      202.74     44.92 o 
 -12  -5   7      231.41      200.04     50.01 o 
 -11  -5   7       87.09       52.61     37.53 o 
 -10  -5   7     1127.33     1132.86     82.24 o 
  -9  -5   7       57.54       40.86     32.13 o 
  -8  -5   7     1088.31     1116.85     74.13 o 
  -7  -5   7       92.58       53.02     27.03 o 
  -6  -5   7      173.96      142.34     29.53 o 
  -5  -5   7       36.36       39.92     20.59 o 
  -4  -5   7     2658.94     2775.91    110.42 o 
  -3  -5   7       11.61        5.72     14.35 o 
  -2  -5   7     3047.26     3050.60    107.61 o 
  -1  -5   7      199.39      230.19     23.19 o 
   0  -5   7      526.23      489.39     28.38 o 
   1  -5   7      477.05      498.33     23.50 o 
   5  -5   7      167.55      144.52     29.11 o 
   6  -5   7     1385.81     1269.37     69.97 o 
   7  -5   7       31.77       11.54     20.69 o 
   8  -5   7      724.23      671.60     40.74 o 
   9  -5   7       20.46       14.10     18.36 o 
  10  -5   7      122.34      106.25     25.25 o 
 -12  -4   7      191.90      221.35     53.44 o 
 -11  -4   7       83.61       34.52     34.52 o 
 -10  -4   7      462.89      382.20     54.69 o 
  -9  -4   7      443.23      485.02     55.52 o 
  -8  -4   7      926.38      803.07     60.30 o 
  -7  -4   7       45.88       67.16     24.95 o 
  -6  -4   7     3097.14     2901.29    117.17 o 
  -5  -4   7       84.58       89.93     23.29 o 
  -4  -4   7     2968.11     2884.24    108.13 o 
  -3  -4   7      564.64      658.65     39.51 o 
  -2  -4   7      391.56      455.08     30.36 o 
  -1  -4   7      108.50      102.41     16.12 o 
   0  -4   7     1327.94     1370.33     51.47 o 
   1  -4   7       13.07       13.00      7.07 o 
   5  -4   7      235.17      262.73     32.44 o 
   6  -4   7     1099.13     1020.37     57.91 o 
   7  -4   7      181.80      198.49     25.18 o 
   8  -4   7       13.24       -7.60     16.84 o 
   9  -4   7        2.85       -8.79     15.61 o 
  10  -4   7      425.49      419.50     38.99 o 
  11  -4   7       26.98        1.91     21.86 o 
 -12  -3   7      684.73      864.31     76.63 o 
 -11  -3   7       57.89       71.74     32.13 o 
 -10  -3   7     1990.75     2025.24    105.43 o 
  -9  -3   7      218.06      195.15     37.64 o 
  -8  -3   7      505.38      451.75     45.95 o 
  -7  -3   7     1472.81     1389.67     74.86 o 
  -6  -3   7        9.00        6.76     16.12 o 
  -5  -3   7      648.60      640.87     43.77 o 
  -4  -3   7      940.34     1040.74     52.09 o 
  -3  -3   7     2338.72     2388.51     86.61 o 
  -2  -3   7     1412.59     1287.88     54.27 o 
  -1  -3   7      247.61      222.08     19.03 o 
   0  -3   7      918.89      922.53     35.04 o 
   1  -3   7      508.75      491.68     22.15 o 
   2  -3   7       96.41      100.93      8.32 o 
   3  -3   7     2364.11     2349.16     61.03 o 
   4  -3   7      349.10      330.20     15.89 o 
   5  -3   7     1386.20     1318.24     63.53 o 
   6  -3   7     1998.61     1930.62     61.22 o 
   7  -3   7       84.32       78.12     18.70 o 
   8  -3   7     1562.95     1554.95     58.02 o 
   9  -3   7       27.82        4.38     16.86 o 
  10  -3   7      198.81      193.85     29.26 o 
  11  -3   7      147.39      174.27     31.28 o 
 -13  -2   7       47.75       58.95     39.09 o 
 -12  -2   7       32.70        1.56     31.92 o 
 -11  -2   7     2029.30     1904.11    103.87 o 
 -10  -2   7      225.59      190.06     39.51 o 
  -9  -2   7      323.97      325.64     43.56 o 
  -8  -2   7     2480.99     2593.44    110.94 o 
  -7  -2   7      446.72      415.01     21.27 o 
  -6  -2   7     1694.29     1638.07     43.31 o 
  -5  -2   7      902.76      932.32     25.98 o 
  -4  -2   7     4565.17     5059.72    159.07 o 
  -3  -2   7      666.20      581.82     34.41 o 
  -2  -2   7      795.27      791.01     38.26 o 
  -1  -2   7     1932.95     1692.33     60.51 o 
   0  -2   7     2002.81     1938.84     63.21 o 
   1  -2   7      248.17      241.73     13.36 o 
   2  -2   7     1592.46     1471.78     72.05 o 
   3  -2   7      397.62      390.40     17.23 o 
   4  -2   7     5143.26     5213.80    197.18 o 
   5  -2   7       78.22       46.21      7.84 o 
   6  -2   7      246.63      250.30     13.08 o 
   7  -2   7     2444.71     2485.64     73.01 o 
   8  -2   7       13.42        7.51     15.21 o 
   9  -2   7      594.30      634.89     38.50 o 
  10  -2   7      460.23      488.75     40.39 o 
  11  -2   7       19.52       12.67     20.29 o 
 -13  -1   7      142.13      250.05     50.95 o 
 -12  -1   7       58.16       59.06     35.25 o 
 -11  -1   7       31.86       78.08     34.10 o 
 -10  -1   7      210.27      264.29     44.19 o 
  -9  -1   7       35.82       29.53     24.02 o 
  -8  -1   7      135.17      145.63     43.82 o 
  -7  -1   7     6572.62     6829.21    140.14 o 
  -6  -1   7      173.62      212.93     18.25 o 
  -5  -1   7    10265.68    10558.31    196.53 o 
  -4  -1   7      476.52      473.23     15.79 o 
  -3  -1   7      153.01      167.39     19.34 o 
  -2  -1   7      138.15      111.87     15.91 o 
  -1  -1   7      901.22      973.97     30.15 o 
   0  -1   7      174.83      192.89      9.80 o 
   1  -1   7    11389.59    12257.98    185.94 o 
   2  -1   7       74.78       81.14     18.63 o 
   3  -1   7     3387.66     3364.65    111.05 o 
   4  -1   7      482.02      441.10     14.92 o 
   5  -1   7     5618.33     5593.64     77.28 o 
   6  -1   7      522.24      464.61     16.89 o 
   7  -1   7      276.51      306.89     27.77 o 
   8  -1   7      306.63      304.33     28.68 o 
   9  -1   7      125.76      123.48     22.90 o 
  10  -1   7      252.37      259.27     31.76 o 
  11  -1   7      182.66      250.78     47.62 o 
  12  -1   7       28.70       14.45     32.44 o 
 -13   0   7      336.45      432.93     61.24 o 
 -12   0   7       48.29       66.13     34.83 o 
 -11   0   7     1735.15     1795.88     97.94 o 
 -10   0   7        2.83       13.20     25.06 o 
  -9   0   7     2605.76     2729.22    116.86 o 
  -8   0   7        9.74       14.90     12.64 o 
  -7   0   7      569.24      596.75     40.65 o 
  -6   0   7       13.57        8.63      9.02 o 
  -5   0   7     3043.97     3137.72     68.37 o 
  -4   0   7        1.76       -2.25      4.22 o 
  -3   0   7     2535.49     2378.17     43.71 o 
  -2   0   7        5.45        7.10      6.37 o 
  -1   0   7     2860.10     2585.64     46.54 o 
   0   0   7       18.42       19.24      5.19 o 
   1   0   7    25256.59    26256.31    389.99 o 
   2   0   7      141.08      142.51     10.57 o 
   3   0   7        0.17       -2.21      5.38 o 
   4   0   7       57.35       49.09      7.03 o 
   5   0   7      188.29      159.33     10.58 o 
   6   0   7        1.82      -15.29     10.19 o 
   7   0   7     1566.51     1478.47     59.47 o 
   8   0   7        0.14      -17.97     11.98 o 
   9   0   7     1001.42      980.00     74.91 o 
  10   0   7        0.34       -6.34     29.01 o 
  11   0   7       85.42      104.28     36.39 o 
  12   0   7        0.65       -0.62     30.36 o 
 -13   1   7      147.02      166.98     47.10 o 
 -12   1   7       61.29       56.04     32.54 o 
 -11   1   7       40.09       28.80     30.36 o 
 -10   1   7      225.41      304.74     45.85 o 
  -9   1   7       25.97       24.10     14.85 o 
  -8   1   7      153.63      171.82     19.44 o 
  -7   1   7     6651.14     7179.15    200.40 o 
  -6   1   7      163.65      151.42     15.26 o 
  -5   1   7    10301.89    10797.17    170.90 o 
  -4   1   7      483.03      511.46     17.40 o 
  -3   1   7       77.25       64.19      7.52 o 
  -2   1   7      127.01      143.53     13.33 o 
  -1   1   7      908.94      984.61     22.09 o 
   0   1   7      140.88      161.71      9.44 o 
   1   1   7    11524.81    12146.10    189.50 o 
   2   1   7       64.66       72.75     21.61 o 
   3   1   7     3220.06     3143.73     49.98 o 
   4   1   7      496.18      450.17     15.35 o 
   5   1   7     5647.41     5508.12     80.70 o 
   6   1   7      504.44      484.38     40.50 o 
   7   1   7      239.62      282.85     24.08 o 
   8   1   7      321.12      272.71     42.84 o 
   9   1   7      133.88      113.43     35.56 o 
  10   1   7      247.38      224.37     43.77 o 
  11   1   7      153.49      195.26     44.19 o 
  12   1   7       31.84       33.06     36.29 o 
 -12   2   7       18.82       -3.43     29.74 o 
 -11   2   7     2077.56     2109.98    104.80 o 
 -10   2   7      201.37      196.43     28.54 o 
  -9   2   7      214.65      206.41     26.30 o 
  -8   2   7     2528.46     2665.64     70.67 o 
  -7   2   7      375.59      399.68     19.20 o 
  -6   2   7     1782.16     1744.00     42.22 o 
  -5   2   7      847.05      908.28     26.31 o 
  -4   2   7     4689.91     5120.87     88.77 o 
  -3   2   7      647.49      548.20     18.83 o 
  -2   2   7      747.02      770.65     37.17 o 
  -1   2   7     1944.93     1787.67     35.22 o 
   0   2   7     2101.39     1969.97     39.39 o 
   1   2   7      144.50      143.04     10.90 o 
   2   2   7     1677.89     1568.99     36.00 o 
   3   2   7      393.96      388.16     14.21 o 
   4   2   7     5065.78     5145.17     87.08 o 
   5   2   7       92.02       71.16     11.22 o 
   6   2   7      236.13      259.61     36.60 o 
   7   2   7     2496.62     2507.25    105.11 o 
   8   2   7       12.48      -13.52     22.77 o 
   9   2   7      610.48      602.30     55.94 o 
  10   2   7      432.19      564.25     62.28 o 
  11   2   7       18.20       39.20     36.91 o 
 -11   3   7       71.47       62.69     32.44 o 
 -10   3   7     2078.28     2213.67     69.70 o 
  -9   3   7      210.62      199.68     24.28 o 
  -8   3   7      486.80      479.91     63.42 o 
  -7   3   7     1520.92     1563.08     39.89 o 
  -6   3   7        8.75        8.71      9.26 o 
  -5   3   7      719.52      741.93     24.33 o 
  -4   3   7      811.10      823.49     25.43 o 
  -3   3   7     2333.21     2425.80     39.49 o 
  -2   3   7     1547.50     1389.38     29.35 o 
  -1   3   7      261.75      269.42     11.52 o 
   0   3   7      814.11      793.21     22.43 o 
   1   3   7      545.81      499.79     17.91 o 
   2   3   7       71.48       71.72     11.44 o 
   3   3   7     2403.86     2356.81     46.78 o 
   4   3   7      325.03      324.05     16.98 o 
   5   3   7     1364.97     1377.75     36.88 o 
   6   3   7     1956.77     2062.15     88.69 o 
   7   3   7       87.94      114.68     30.57 o 
   8   3   7     1569.05     1630.15     86.30 o 
   9   3   7       35.36        5.93     27.55 o 
  10   3   7      257.70      266.68     51.15 o 
  11   3   7      106.92       85.67     42.94 o 
 -11   4   7       95.90       81.10     32.96 o 
 -10   4   7      461.27      446.27     33.28 o 
  -9   4   7      436.24      455.10     30.70 o 
  -8   4   7      941.78      930.42     39.09 o 
  -7   4   7       47.80       50.32     12.43 o 
  -6   4   7     3250.44     3207.72     65.40 o 
  -5   4   7       94.12       97.19     14.27 o 
  -4   4   7     3084.26     3036.79     61.33 o 
  -3   4   7      521.67      608.20     16.98 o 
  -2   4   7      362.66      410.62     15.67 o 
  -1   4   7       86.36       97.31     13.11 o 
   0   4   7     1516.36     1468.18     34.52 o 
   1   4   7       18.42       22.17      8.11 o 
   2   4   7     1236.95     1205.72     38.89 o 
   3   4   7      143.81      136.12     13.19 o 
   4   4   7     8108.94     8034.01    237.71 o 
   5   4   7      240.56      242.33     18.41 o 
   6   4   7      941.55      933.16     38.57 o 
   7   4   7      192.78      200.45     36.81 o 
   8   4   7       19.69        5.20     25.47 o 
   9   4   7        2.59       -8.73     28.49 o 
  10   4   7      370.23      420.35     60.30 o 
  11   4   7       27.95       -9.57     36.49 o 
 -12   5   7      253.93      242.36     48.76 o 
 -11   5   7       83.13       47.41     30.88 o 
 -10   5   7     1101.11     1192.96     70.08 o 
  -9   5   7       53.08       14.97     24.23 o 
  -8   5   7     1034.98     1006.74     53.44 o 
  -7   5   7       88.19       95.39     14.34 o 
  -6   5   7      175.62      156.28     16.07 o 
  -5   5   7       43.04       63.93     14.11 o 
  -4   5   7     2911.96     3165.45     65.16 o 
  -3   5   7       12.54        9.21      6.41 o 
  -2   5   7     3151.42     3180.19     61.56 o 
  -1   5   7      203.07      253.06     14.62 o 
   0   5   7      494.39      461.44     22.51 o 
   1   5   7      434.24      454.97     23.18 o 
   2   5   7      124.83      169.59     17.43 o 
   3   5   7      870.04      804.81     26.53 o 
   4   5   7      664.65      637.10     24.58 o 
   5   5   7      175.32      149.84     16.83 o 
   6   5   7     1328.91     1261.76     39.04 o 
   7   5   7       30.59       18.11     13.10 o 
   8   5   7      849.51      901.53     65.40 o 
   9   5   7       22.03      -22.15     23.71 o 
  10   5   7      103.31      139.74     41.48 o 
 -11   6   7      206.02      184.13     42.84 o 
 -10   6   7       32.56       20.90     27.66 o 
  -9   6   7      158.69      196.40     38.05 o 
  -8   6   7     1011.99      994.27     61.65 o 
  -7   6   7      206.10      245.79     30.88 o 
  -6   6   7      879.57      858.30     31.45 o 
  -5   6   7      677.43      688.73     41.01 o 
  -4   6   7     1715.75     1700.34     45.26 o 
  -3   6   7      696.07      747.89     22.77 o 
  -2   6   7       96.23       83.66     11.61 o 
  -1   6   7      625.04      605.82     23.66 o 
   0   6   7        8.38       21.05     10.56 o 
   1   6   7      239.64      242.59     20.74 o 
   2   6   7     2402.88     2295.02     79.59 o 
   3   6   7       24.18       15.41     10.16 o 
   4   6   7     1787.68     1662.54     43.21 o 
   5   6   7      237.03      226.17     21.62 o 
   6   6   7      763.47      617.31     29.73 o 
   7   6   7      265.43      248.39     36.10 o 
   8   6   7      368.30      359.86     28.32 o 
   9   6   7       65.79       52.14     22.83 o 
  10   6   7      301.06      255.04     49.49 o 
 -10   7   7      372.82      435.95     55.42 o 
  -9   7   7      275.76      375.54     46.89 o 
  -8   7   7      708.70      638.17     53.02 o 
  -7   7   7      496.76      536.07     48.24 o 
  -6   7   7      257.08      251.13     27.20 o 
  -5   7   7      812.94      808.96     54.39 o 
  -4   7   7      146.26      151.86     19.64 o 
  -3   7   7      334.47      359.25     18.11 o 
  -2   7   7      439.52      462.57     22.46 o 
  -1   7   7      169.70      205.89     28.12 o 
   0   7   7      317.71      290.79     28.59 o 
   1   7   7      878.20      890.93     36.98 o 
   2   7   7      216.21      253.28     29.37 o 
   3   7   7     1413.38     1456.37     65.55 o 
   4   7   7      498.51      491.38     24.40 o 
   5   7   7      659.94      663.75     53.15 o 
   6   7   7      374.89      383.35     27.26 o 
   7   7   7      232.58      236.96     24.18 o 
   8   7   7      203.59      255.53     26.43 o 
   9   7   7       45.52       30.98     18.80 o 
  -9   8   7      539.53      553.23     54.48 o 
  -8   8   7       36.49       52.40     29.32 o 
  -7   8   7       79.60       92.43     33.58 o 
  -6   8   7      162.07      154.60     37.22 o 
  -5   8   7      179.81      187.28     26.05 o 
  -4   8   7      309.33      297.36     25.56 o 
  -3   8   7     1317.66     1436.78    105.25 o 
  -2   8   7      727.65      726.01     29.67 o 
  -1   8   7      533.84      584.64     31.64 o 
   0   8   7       40.50       58.83     16.48 o 
   1   8   7      428.95      455.55     29.38 o 
   2   8   7       83.28       76.60     18.11 o 
   3   8   7      217.86      243.10     25.93 o 
   4   8   7      161.55      157.21     19.60 o 
   5   8   7      166.02      182.06     20.13 o 
   6   8   7       69.22       48.47     22.47 o 
   7   8   7      545.46      602.91     33.60 o 
   8   8   7        3.47       10.48     17.54 o 
  -8   9   7       11.56       11.85     30.26 o 
  -7   9   7      327.73      444.06     56.35 o 
  -6   9   7       30.80        9.36     28.28 o 
  -5   9   7      570.82      600.08     40.08 o 
  -4   9   7      101.38      113.08     23.70 o 
  -3   9   7      392.99      368.69     26.98 o 
  -2   9   7       75.33       49.31     16.34 o 
  -1   9   7       63.51       49.27     20.33 o 
   0   9   7       30.35       16.21     16.03 o 
   1   9   7      463.37      459.01     46.89 o 
   2   9   7       72.77       66.53     24.02 o 
   3   9   7     1008.23     1007.47     84.58 o 
   4   9   7       87.06       39.11     19.49 o 
   5   9   7     1080.00     1044.89     52.62 o 
   6   9   7        3.16       -7.00     14.33 o 
   7   9   7       42.37       67.22     23.63 o 
  -7  10   7      191.06      166.87     43.25 o 
  -6  10   7       63.14       28.90     35.45 o 
  -5  10   7       53.82       73.30     36.18 o 
  -4  10   7       68.00       55.87     22.68 o 
  -3  10   7      137.64      185.68     30.69 o 
  -2  10   7       12.53      -17.16     18.46 o 
  -1  10   7      291.37      268.35     45.23 o 
   0  10   7       47.47       45.51     18.17 o 
   1  10   7      143.59      140.51     24.81 o 
   2  10   7       60.85      106.43     46.06 o 
   3  10   7       46.16       42.02     20.95 o 
   4  10   7      121.13      129.77     26.84 o 
   5  10   7      107.20       96.47     26.99 o 
   6  10   7       32.14        6.31     16.77 o 
  -5  11   7      276.81      312.12     57.81 o 
  -4  11   7       45.48       34.70     23.23 o 
  -3  11   7       50.59       26.37     24.25 o 
  -2  11   7      120.79      180.01     34.46 o 
  -1  11   7       22.39       19.34     32.96 o 
   1  11   7      146.95      156.19     26.57 o 
   2  11   7       29.13       12.28     19.44 o 
   3  11   7      246.63      250.93     60.46 o 
   4  11   7       23.86       -6.84     21.24 o 
  -7 -10   8       17.30      -15.80     28.07 o 
  -6 -10   8      254.89      235.60     49.28 o 
  -8  -9   8       28.34      -26.62     28.90 o 
  -7  -9   8        7.98       -5.20     27.76 o 
  -6  -9   8      249.43      223.85     45.23 o 
  -5  -9   8        3.04      -12.58     23.81 o 
  -4  -9   8      725.84      739.44     58.74 o 
  -9  -8   8       66.83       53.86     38.16 o 
  -8  -8   8      440.01      442.08     61.24 o 
  -7  -8   8       37.80       44.19     27.76 o 
  -6  -8   8      391.13      366.91     48.87 o 
  -5  -8   8      129.40      106.88     32.13 o 
  -4  -8   8       16.70       25.26     23.39 o 
  -3  -8   8      880.38      856.20     57.29 o 
 -10  -7   8       76.48        7.49     32.13 o 
  -9  -7   8      235.69      194.32     45.12 o 
  -8  -7   8       15.72        2.50     29.11 o 
  -7  -7   8      480.01      510.70     58.74 o 
  -6  -7   8      770.20      761.58     59.68 o 
  -5  -7   8      171.26      196.19     34.41 o 
  -4  -7   8      937.46      874.29     57.08 o 
  -3  -7   8      122.62      103.97     25.47 o 
  -2  -7   8      607.15      610.83     43.04 o 
 -11  -6   8      224.76      219.90     52.71 o 
 -10  -6   8      214.80      189.02     46.27 o 
  -9  -6   8      305.69      273.55     49.39 o 
  -8  -6   8      213.06      189.43     42.42 o 
  -7  -6   8      283.42      203.57     39.51 o 
  -6  -6   8      596.06      522.66     50.22 o 
  -5  -6   8      797.08      838.83     57.60 o 
  -4  -6   8       48.62       45.54     21.42 o 
  -3  -6   8      992.04     1008.72     56.87 o 
  -2  -6   8      215.47      229.36     30.36 o 
  -1  -6   8      315.56      311.81     28.28 o 
   0  -6   8      434.65      401.33     27.66 o 
   8  -6   8      284.92      233.31     44.92 o 
   9  -6   8      108.86       46.47     30.78 o 
  10  -6   8      108.07       47.93     34.10 o 
 -11  -5   8      416.59      439.69     64.46 o 
 -10  -5   8        0.36      -13.31     28.07 o 
  -9  -5   8     1923.43     1927.09    104.91 o 
  -8  -5   8       72.98       54.17     27.34 o 
  -7  -5   8      610.93      551.98     51.57 o 
  -6  -5   8       43.92       20.07     20.79 o 
  -5  -5   8      756.66      794.96     52.09 o 
  -4  -5   8       25.10       41.90     17.99 o 
  -3  -5   8       98.45       74.55     19.96 o 
  -2  -5   8      343.43      298.19     27.55 o 
  -1  -5   8     2872.08     3011.61    103.66 o 
   0  -5   8      633.43      686.93     34.10 o 
   1  -5   8     4114.83     4049.96    118.53 o 
   5  -5   8      360.35      379.28     38.47 o 
   6  -5   8       85.89       86.09     25.47 o 
   7  -5   8       83.09       69.45     26.20 o 
   8  -5   8       45.64       40.44     25.16 o 
   9  -5   8      618.30      576.20     54.06 o 
  10  -5   8       37.10        2.50     25.89 o 
 -12  -4   8       20.33        5.51     34.00 o 
 -11  -4   8      426.97      604.59     71.95 o 
 -10  -4   8      145.39      118.32     36.18 o 
  -9  -4   8      338.85      324.18     48.35 o 
  -8  -4   8      144.99      161.88     34.83 o 
  -7  -4   8      857.48      825.84     57.50 o 
  -6  -4   8      351.54      332.08     39.82 o 
  -5  -4   8     1081.98     1109.99     60.93 o 
  -4  -4   8       24.06       13.72     14.66 o 
  -3  -4   8     2403.68     2468.99     92.95 o 
  -2  -4   8       12.98        6.76     11.75 o 
  -1  -4   8     1391.53     1366.48     54.90 o 
   0  -4   8      173.50      174.67     17.16 o 
   1  -4   8      512.19      540.85     24.74 o 
   2  -4   8       80.03       92.01      9.57 o 
   4  -4   8      183.82      181.53     28.38 o 
   5  -4   8     4785.34     4372.48    148.78 o 
   6  -4   8       76.37       36.81     20.07 o 
   7  -4   8      371.08      363.38     43.77 o 
   8  -4   8       89.49       68.31     29.53 o 
   9  -4   8       48.62       26.10     29.42 o 
  10  -4   8       35.60       24.54     27.14 o 
  11  -4   8        2.02      -11.75     26.20 o 
 -12  -3   8      261.47      258.57     53.75 o 
 -11  -3   8      125.06      189.95     44.50 o 
 -10  -3   8      120.18      112.18     37.12 o 
  -9  -3   8     1924.92     1875.73     96.59 o 
  -8  -3   8       50.90       20.90     25.78 o 
  -7  -3   8      915.07      929.08     59.89 o 
  -6  -3   8      420.96      488.76     41.17 o 
  -5  -3   8      180.47      159.18     26.62 o 
  -4  -3   8      851.99      867.63     47.62 o 
  -3  -3   8      585.10      629.02     37.95 o 
  -2  -3   8      285.15      279.16     24.43 o 
  -1  -3   8     1984.60     1931.25     67.37 o 
   0  -3   8      226.92      197.96     17.05 o 
   1  -3   8     2591.48     2437.17     74.65 o 
   2  -3   8      542.08      503.37     19.44 o 
   3  -3   8     4058.49     3962.36    147.33 o 
   4  -3   8     1481.01     1436.43     38.78 o 
   5  -3   8     1010.43      895.08     51.88 o 
   6  -3   8      229.26      222.60     34.00 o 
   7  -3   8      450.35      405.48     43.88 o 
   8  -3   8      162.54      141.61     32.75 o 
   9  -3   8      460.35      510.29     38.64 o 
  10  -3   8       74.77       83.03     23.31 o 
  11  -3   8       88.23       68.70     26.54 o 
 -12  -2   8      239.39      283.01     51.57 o 
 -11  -2   8      256.68      217.09     44.71 o 
 -10  -2   8     1570.78     1489.79     86.30 o 
  -9  -2   8      123.00      139.94     33.69 o 
  -8  -2   8      574.53      527.44     47.62 o 
  -7  -2   8     1887.96     1887.89     87.75 o 
  -6  -2   8      862.14      822.61     52.19 o 
  -5  -2   8      545.60      501.66     36.81 o 
  -4  -2   8      910.56     1032.74     51.05 o 
  -3  -2   8     3763.34     4098.20    131.94 o 
  -2  -2   8      909.24      790.90     39.20 o 
  -1  -2   8     1156.07     1092.42     45.02 o 
   0  -2   8     1467.24     1331.13     50.95 o 
   1  -2   8       49.27       46.20      8.19 o 
   2  -2   8     3644.19     3509.65    138.44 o 
   3  -2   8     1205.60     1206.24     33.72 o 
   4  -2   8     1978.06     1935.63     49.48 o 
   5  -2   8     1236.24     1243.57     74.86 o 
   6  -2   8       19.60       -6.03     14.87 o 
   7  -2   8      354.39      394.46     43.04 o 
   8  -2   8      758.12      768.75     41.44 o 
   9  -2   8      210.23      214.26     29.18 o 
  10  -2   8      351.78      418.06     38.05 o 
  11  -2   8      210.44      217.89     32.57 o 
 -13  -1   8       41.05       66.44     41.07 o 
 -12  -1   8     1716.63     1892.57    107.92 o 
 -11  -1   8      196.14      182.47     40.13 o 
 -10  -1   8       49.72       46.99     28.49 o 
  -9  -1   8      136.97      129.86     31.81 o 
  -8  -1   8       39.94       25.99     21.00 o 
  -7  -1   8      130.48      120.03     15.10 o 
  -6  -1   8     2988.49     3000.75     68.09 o 
  -5  -1   8      141.03      210.59     21.57 o 
  -4  -1   8     1408.94     1356.09     59.89 o 
  -3  -1   8      232.52      225.51     21.83 o 
  -2  -1   8       10.48        3.22      8.53 o 
  -1  -1   8      270.80      236.45     14.90 o 
   0  -1   8     3074.04     3191.39     75.08 o 
   1  -1   8     1700.93     1703.33     35.36 o 
   2  -1   8     8118.04     8606.03    135.43 o 
   3  -1   8       28.17       29.99      7.06 o 
   4  -1   8     5201.78     5087.76     87.73 o 
   5  -1   8       14.93        7.90      7.35 o 
   6  -1   8     3341.35     3526.28     90.55 o 
   7  -1   8       12.04       -5.22      9.47 o 
   8  -1   8      535.34      501.20     33.48 o 
   9  -1   8      209.55      226.41     72.05 o 
  10  -1   8       22.75       50.11     29.42 o 
  11  -1   8       31.20        0.62     28.38 o 
 -13   0   8        0.07       18.09     33.48 o 
 -12   0   8      152.63      157.72     41.28 o 
 -11   0   8        0.01      -12.68     25.37 o 
 -10   0   8     2617.66     2567.24    116.76 o 
  -9   0   8       17.53       12.37     23.81 o 
  -8   0   8     1477.02     1294.70    177.79 o 
  -7   0   8      189.40      186.58     18.18 o 
  -6   0   8     3672.90     3832.51     83.46 o 
  -5   0   8       58.24       60.92      9.54 o 
  -4   0   8        9.63        5.81      4.67 o 
  -3   0   8       14.67        9.43      4.53 o 
  -2   0   8      132.33      160.57     14.68 o 
  -1   0   8        8.69       12.40      4.30 o 
   0   0   8      238.11      176.84     10.48 o 
   1   0   8        0.53       -4.47      5.73 o 
   2   0   8    16509.07    16861.02    256.92 o 
   3   0   8       92.44      105.38     11.33 o 
   4   0   8     1934.94     1785.90     40.44 o 
   5   0   8        1.70       -6.88      5.83 o 
   6   0   8       24.33       27.93     11.33 o 
   7   0   8        5.75        2.55     10.40 o 
   8   0   8      730.81      678.30     53.75 o 
   9   0   8        0.63      -10.40     26.10 o 
  10   0   8      303.58      229.36     46.89 o 
  11   0   8        6.96      -25.58     26.10 o 
 -13   1   8       44.67       49.28     36.49 o 
 -12   1   8     1739.50     1934.37    106.99 o 
 -11   1   8      206.78      202.74     42.52 o 
 -10   1   8       91.33       73.92     31.40 o 
  -9   1   8      111.69      124.66     29.63 o 
  -8   1   8       41.58       34.38     26.77 o 
  -7   1   8      139.82      141.43     31.97 o 
  -6   1   8     3018.46     3013.73     59.57 o 
  -5   1   8      113.93      119.36     13.99 o 
  -4   1   8     1249.86     1214.21     30.86 o 
  -3   1   8      253.58      271.74     17.80 o 
  -2   1   8       71.13       67.44     11.23 o 
  -1   1   8      243.91      227.51     12.77 o 
   0   1   8     2980.90     3135.64     57.19 o 
   1   1   8     1747.90     1676.66     49.50 o 
   2   1   8     8034.56     8432.64    139.07 o 
   3   1   8       22.79        8.75      7.54 o 
   4   1   8     5160.24     5009.57     74.15 o 
   5   1   8       14.11        6.17      6.93 o 
   6   1   8     3303.75     3466.03     58.35 o 
   7   1   8        5.87      -13.31      8.87 o 
   8   1   8      566.50      551.36     51.67 o 
   9   1   8      209.04      215.53     40.86 o 
  10   1   8       24.81       40.96     29.74 o 
  11   1   8       33.98       38.26     32.23 o 
 -12   2   8      244.61      264.71     48.66 o 
 -11   2   8      254.67      284.88     48.55 o 
 -10   2   8     1563.06     1654.48     88.58 o 
  -9   2   8      133.71      149.61     20.84 o 
  -8   2   8      552.28      559.88     29.47 o 
  -7   2   8     1924.23     1927.43     45.59 o 
  -6   2   8      928.21      920.90     32.97 o 
  -5   2   8      460.41      396.68     17.51 o 
  -4   2   8      874.38      938.49     26.67 o 
  -3   2   8     3933.41     4174.25     96.38 o 
  -2   2   8      945.58      828.79     31.18 o 
  -1   2   8     1131.38     1101.43     26.00 o 
   0   2   8     1570.11     1457.34     39.53 o 
   1   2   8       47.12       43.15      7.96 o 
   2   2   8     3661.57     3595.84     67.78 o 
   3   2   8     1101.69     1052.62     31.84 o 
   4   2   8     1911.20     1843.43     36.63 o 
   5   2   8     1270.25     1245.78     29.38 o 
   6   2   8       11.46        3.43      7.71 o 
   7   2   8      325.44      335.70     22.87 o 
   8   2   8      754.41      732.37     58.85 o 
   9   2   8      222.21      273.44     46.89 o 
  10   2   8      343.46      398.52     55.83 o 
  11   2   8      214.47      222.81     51.67 o 
 -11   3   8       92.80      156.68     36.60 o 
 -10   3   8       90.31       77.83     20.44 o 
  -9   3   8     1908.73     1927.93     80.42 o 
  -8   3   8       52.69       46.10     11.81 o 
  -7   3   8      919.08      889.09     29.42 o 
  -6   3   8      451.21      512.38     21.95 o 
  -5   3   8      195.43      185.30     14.56 o 
  -4   3   8      764.16      802.54     25.73 o 
  -3   3   8      628.01      690.87     29.67 o 
  -2   3   8      339.80      351.18     16.33 o 
  -1   3   8     1920.90     1888.48     39.31 o 
   0   3   8      200.55      181.98     12.25 o 
   1   3   8     2568.87     2471.83     60.87 o 
   2   3   8      531.25      514.91     26.97 o 
   3   3   8     4127.39     4058.32     77.55 o 
   4   3   8     1377.61     1356.14     35.39 o 
   5   3   8      993.53      921.07     57.24 o 
   6   3   8      197.79      212.71     19.15 o 
   7   3   8      441.39      445.82     25.92 o 
   8   3   8      179.84      203.05     42.32 o 
   9   3   8      465.44      542.73     60.09 o 
  10   3   8       70.88       82.86     38.47 o 
  11   3   8       39.05       38.47     38.68 o 
 -10   4   8      146.45      161.84     43.67 o 
  -9   4   8      283.22      221.67     25.33 o 
  -8   4   8      165.17      185.87     40.39 o 
  -7   4   8      893.61      824.53     34.03 o 
  -6   4   8      356.39      346.57     19.40 o 
  -5   4   8     1023.05     1024.13     31.53 o 
  -4   4   8       29.00       28.84      9.18 o 
  -3   4   8     2463.11     2531.55     49.37 o 
  -2   4   8       13.68       19.72     10.77 o 
  -1   4   8     1426.58     1370.37     32.66 o 
   0   4   8      146.29      165.78     12.26 o 
   1   4   8      515.63      528.64     20.36 o 
   2   4   8       64.04       74.37     12.74 o 
   3   4   8     1876.61     1852.11     54.28 o 
   4   4   8      191.08      215.62     16.97 o 
   5   4   8     4713.05     4674.77     84.35 o 
   6   4   8       81.00       35.38     12.01 o 
   7   4   8      401.15      421.19     28.13 o 
   8   4   8       94.37       84.85     16.96 o 
   9   4   8       65.78       50.81     16.78 o 
  10   4   8       32.82       55.00     33.69 o 
  11   4   8        1.36       40.34     37.43 o 
 -11   5   8      392.48      326.26     44.50 o 
 -10   5   8        0.05       14.97     24.64 o 
  -9   5   8     1872.50     1914.03     65.76 o 
  -8   5   8       68.76       54.78     22.25 o 
  -7   5   8      631.92      622.82     30.40 o 
  -6   5   8       28.56       29.03     12.72 o 
  -5   5   8      708.10      720.05     27.62 o 
  -4   5   8       19.12       18.58      9.98 o 
  -3   5   8      128.22      155.50     12.62 o 
  -2   5   8      348.97      316.08     15.34 o 
  -1   5   8     3185.03     3341.35     78.41 o 
   0   5   8      610.76      612.75     30.94 o 
   1   5   8     4202.10     4157.31     93.04 o 
   2   5   8      537.06      674.38     45.95 o 
   3   5   8     2432.88     2310.11    133.60 o 
   4   5   8      227.49      234.82     33.51 o 
   5   5   8      366.58      362.59     23.21 o 
   6   5   8       83.31       71.19     16.75 o 
   7   5   8      100.29       89.67     16.53 o 
   8   5   8       44.47       18.06     14.73 o 
   9   5   8      609.70      663.12     33.83 o 
  10   5   8       39.95      -14.84     17.27 o 
 -11   6   8      238.17      163.34     39.72 o 
 -10   6   8      191.21      190.06     39.82 o 
  -9   6   8      317.46      307.54     43.15 o 
  -8   6   8      231.98      230.09     37.64 o 
  -7   6   8      309.03      316.31     28.39 o 
  -6   6   8      676.25      607.08     27.07 o 
  -5   6   8      651.61      709.62     29.08 o 
  -4   6   8       54.13       45.09     12.83 o 
  -3   6   8     1047.36      994.30     41.57 o 
  -2   6   8      241.31      263.89     16.81 o 
  -1   6   8      328.26      319.25     18.54 o 
   0   6   8      380.57      372.21     19.75 o 
   1   6   8       49.55       42.11     12.77 o 
   2   6   8      869.03      866.08     36.32 o 
   3   6   8     1383.28     1360.26     48.50 o 
   4   6   8      202.54      207.70     18.33 o 
   5   6   8     2702.30     2570.60     84.33 o 
   6   6   8       10.05      -12.16     12.09 o 
   7   6   8      138.48      152.89     21.31 o 
   8   6   8      318.96      342.63     29.09 o 
   9   6   8      128.49      109.95     22.26 o 
  10   6   8       83.33       86.82     21.52 o 
 -10   7   8       67.77       35.25     32.13 o 
  -9   7   8      238.47      183.09     39.51 o 
  -8   7   8       18.66       -9.25     20.90 o 
  -7   7   8      540.10      505.19     48.97 o 
  -6   7   8      874.65      868.62     36.06 o 
  -5   7   8      141.89      133.48     17.90 o 
  -4   7   8      752.75      742.95     33.48 o 
  -3   7   8      134.35      134.70     18.93 o 
  -2   7   8      580.94      608.43     25.53 o 
  -1   7   8      251.64      272.48     20.28 o 
   0   7   8      138.25      116.31     22.46 o 
   1   7   8      573.40      558.83     32.96 o 
   2   7   8      211.27      200.11     21.91 o 
   3   7   8      410.87      442.05     30.80 o 
   4   7   8     1270.22     1286.99     39.69 o 
   5   7   8      159.98      168.18     18.94 o 
   6   7   8      332.03      362.00     26.98 o 
   7   7   8       20.22       -1.74     13.81 o 
   8   7   8       72.68       75.19     19.10 o 
   9   7   8      120.59       95.44     21.91 o 
  -9   8   8       70.44       84.84     34.31 o 
  -8   8   8      457.99      520.16     50.84 o 
  -7   8   8       34.58       33.58     25.99 o 
  -6   8   8      411.12      453.02     52.45 o 
  -5   8   8      111.14      109.82     23.03 o 
  -4   8   8       20.78       -1.22     12.01 o 
  -3   8   8      966.87      937.49     39.53 o 
  -2   8   8       45.48       58.46     18.10 o 
  -1   8   8      448.33      473.21     25.06 o 
   0   8   8     1141.96     1083.79     43.48 o 
   1   8   8       17.08       18.06     18.45 o 
   2   8   8     1114.31     1138.20     46.53 o 
   3   8   8      133.26      124.85     21.52 o 
   4   8   8      576.82      530.98     36.09 o 
   5   8   8      564.96      509.34     28.32 o 
   6   8   8       27.37        0.17     12.85 o 
   7   8   8        6.89       -1.59     15.22 o 
   8   8   8      146.44      154.44     24.45 o 
  -8   9   8       26.53       23.71     27.14 o 
  -7   9   8        7.67        4.37     28.80 o 
  -6   9   8      200.44      242.46     48.35 o 
  -5   9   8        2.71       -6.93     17.69 o 
  -4   9   8      817.41      860.77     78.08 o 
  -3   9   8       78.59       62.19     17.44 o 
  -2   9   8      211.96      245.23     29.61 o 
  -1   9   8       10.61      -18.98     17.88 o 
   0   9   8       66.13       49.87     21.47 o 
   1   9   8      139.62      150.90     22.93 o 
   2   9   8      376.33      402.75     32.68 o 
   3   9   8       70.40       52.16     20.90 o 
   4   9   8      711.91      731.81     88.53 o 
   5   9   8       10.42        9.12     20.29 o 
   6   9   8      604.48      628.26     33.58 o 
   7   9   8       18.26       16.76     17.99 o 
  -7  10   8       15.69       16.22     30.57 o 
  -6  10   8      218.43      318.25     56.04 o 
  -5  10   8      108.74      115.52     39.87 o 
  -4  10   8      152.78      183.35     32.05 o 
  -3  10   8       87.21       85.78     25.30 o 
  -2  10   8       55.09       58.60     24.67 o 
  -1  10   8      141.07      141.17     28.35 o 
   0  10   8      302.20      305.57     47.72 o 
   1  10   8        5.77       -5.36     16.63 o 
   2  10   8      397.06      432.15     37.29 o 
   3  10   8       58.08       36.41     19.48 o 
   4  10   8      168.00      194.20     29.51 o 
   5  10   8       71.80       54.09     42.00 o 
  -5  11   8       36.70       51.47     38.47 o 
  -4  11   8       82.05       88.55     26.92 o 
  -3  11   8       13.20        0.12     21.44 o 
  -2  11   8       53.55       64.18     25.60 o 
  -1  11   8      100.76      108.05     31.50 o 
   0  11   8      116.11      105.22     38.37 o 
   1  11   8      136.42      205.17     30.20 o 
   2  11   8       94.05       84.24     24.17 o 
   3  11   8      111.85      109.54     26.89 o 
  -8  -9   9       26.50       11.75     30.46 o 
  -7  -9   9       86.39       56.77     32.54 o 
  -6  -9   9       19.49       22.46     29.74 o 
  -5  -9   9       16.36       -9.25     24.85 o 
  -9  -8   9       89.52       94.51     42.00 o 
  -8  -8   9      121.19      155.33     43.88 o 
  -7  -8   9      437.54      474.62     61.24 o 
  -6  -8   9       33.90       32.54     28.38 o 
  -5  -8   9      860.20      838.52     62.17 o 
  -4  -8   9       70.32       24.43     24.54 o 
  -3  -8   9      133.02      119.88     30.46 o 
 -10  -7   9       17.15      -11.12     32.23 o 
  -9  -7   9      409.56      415.88     58.12 o 
  -8  -7   9       44.85       50.01     32.33 o 
  -7  -7   9       92.17       86.61     33.79 o 
  -6  -7   9      243.75      164.07     35.87 o 
  -5  -7   9     1058.96     1002.59     66.02 o 
  -4  -7   9      337.68      386.56     45.23 o 
  -3  -7   9      364.72      336.03     40.76 o 
  -2  -7   9       18.60       22.87     18.51 o 
 -11  -6   9       10.58        6.45     35.66 o 
 -10  -6   9      672.89      650.23     66.13 o 
  -9  -6   9       91.78       68.00     36.29 o 
  -8  -6   9     1030.06      924.40     72.16 o 
  -7  -6   9      218.55      203.89     42.52 o 
  -6  -6   9       70.50       23.60     23.50 o 
  -5  -6   9      462.79      410.06     46.16 o 
  -4  -6   9      190.43      229.98     34.62 o 
  -3  -6   9      380.93      347.99     34.93 o 
  -2  -6   9      537.73      471.71     37.22 o 
  -1  -6   9       56.99       79.75     18.71 o 
   8  -6   9      374.91      441.98     57.08 o 
   9  -6   9      133.88       78.91     32.65 o 
 -11  -5   9      109.27       94.82     43.67 o 
 -10  -5   9       49.00       53.96     34.10 o 
  -9  -5   9        3.42       31.09     26.93 o 
  -8  -5   9      455.42      413.80     52.51 o 
  -7  -5   9       47.05       47.41     23.81 o 
  -6  -5   9     1180.84     1220.40     70.39 o 
  -5  -5   9        3.13       14.76     18.51 o 
  -4  -5   9     1144.45     1093.87     59.68 o 
  -3  -5   9       75.29       36.18     18.82 o 
  -2  -5   9      116.78       79.85     18.82 o 
  -1  -5   9      411.39      377.72     29.74 o 
   0  -5   9     1081.40     1130.26     46.37 o 
   5  -5   9       39.31       61.03     22.98 o 
   6  -5   9      583.11      543.25     48.45 o 
   7  -5   9       15.42       -6.24     19.13 o 
   8  -5   9      412.96      385.31     49.59 o 
   9  -5   9       42.15       45.02     30.78 o 
  10  -5   9      207.56      214.59     43.56 o 
 -12  -4   9      368.06      429.71     67.06 o 
 -11  -4   9       55.21       24.23     34.41 o 
 -10  -4   9     1291.05     1227.16     84.63 o 
  -9  -4   9       63.63       97.63     33.27 o 
  -8  -4   9     1052.77      995.52     67.79 o 
  -7  -4   9       27.22       15.70     20.90 o 
  -6  -4   9       91.41       72.99     25.06 o 
  -5  -4   9        1.12        8.53     15.91 o 
  -4  -4   9      365.54      343.41     32.75 o 
  -3  -4   9      100.70       63.73     19.75 o 
  -2  -4   9     2301.82     2346.40     87.02 o 
  -1  -4   9       61.01       37.95     13.41 o 
   0  -4   9     3763.79     3718.92    111.46 o 
   1  -4   9      213.52      179.66     16.64 o 
   2  -4   9      881.96      755.86     29.74 o 
   4  -4   9      110.57      118.63     25.58 o 
   5  -4   9       43.68       50.53     20.07 o 
   6  -4   9     1712.76     1671.64     80.79 o 
   7  -4   9       49.50       40.03     22.25 o 
   8  -4   9      811.10      738.09     57.70 o 
   9  -4   9       17.29        8.53     24.33 o 
  10  -4   9      213.82      261.69     45.33 o 
 -12  -3   9      133.86      188.60     46.16 o 
 -11  -3   9      366.11      444.37     62.38 o 
 -10  -3   9      163.24      178.41     40.13 o 
  -9  -3   9      405.05      480.97     55.83 o 
  -8  -3   9      477.60      467.45     47.10 o 
  -7  -3   9      103.13       88.17     27.45 o 
  -6  -3   9     1443.14     1535.95     76.11 o 
  -5  -3   9      128.13      100.75     24.54 o 
  -4  -3   9     1894.91     1937.49     79.75 o 
  -3  -3   9      302.30      333.64     29.74 o 
  -2  -3   9      903.10      917.02     44.60 o 
  -1  -3   9     2316.01     2300.97     81.51 o 
   0  -3   9      331.00      278.33     21.73 o 
   1  -3   9      761.25      704.40     32.44 o 
   2  -3   9     5253.27     5340.43    271.41 o 
   3  -3   9      411.19      466.93     27.86 o 
   4  -3   9     3811.78     3432.90    117.90 o 
   5  -3   9      479.94      546.68     41.90 o 
   6  -3   9      338.31      269.91     36.08 o 
   7  -3   9      243.57      244.33     38.68 o 
   8  -3   9       25.73        7.07     20.69 o 
   9  -3   9      203.41      231.02     40.96 o 
  10  -3   9      144.87      197.34     40.76 o 
  11  -3   9       63.37       66.65     34.10 o 
 -12  -2   9      377.53      468.39     63.73 o 
 -11  -2   9      132.22      173.32     40.96 o 
 -10  -2   9       58.81       38.26     28.28 o 
  -9  -2   9     1778.04     1660.30     90.35 o 
  -8  -2   9     2281.19     2315.94    105.84 o 
  -7  -2   9      954.37      963.81     60.30 o 
  -6  -2   9      104.77      136.72     26.30 o 
  -5  -2   9     1856.14     1805.86     77.98 o 
  -4  -2   9      483.58      534.30     36.81 o 
  -3  -2   9      408.90      396.23     30.88 o 
  -2  -2   9      989.11      848.09     42.73 o 
  -1  -2   9     1247.28     1236.21     52.09 o 
   0  -2   9     3755.80     3975.93    117.80 o 
   1  -2   9     2819.41     2827.71     67.32 o 
   2  -2   9     1938.00     1894.56     97.63 o 
   3  -2   9     4594.45     4576.16     95.97 o 
   4  -2   9        1.03        7.16      7.99 o 
   5  -2   9     1420.72     1364.89     82.34 o 
   6  -2   9      813.31      718.33     50.53 o 
   7  -2   9       22.31       15.49     22.56 o 
   8  -2   9      703.27      631.52     52.40 o 
   9  -2   9       39.08       25.68     26.62 o 
  10  -2   9      303.47      348.51     49.70 o 
  11  -2   9       22.51       48.55     31.71 o 
 -12  -1   9       10.02      -10.40     29.32 o 
 -11  -1   9      424.41      490.43     61.97 o 
 -10  -1   9       55.07       63.21     32.23 o 
  -9  -1   9      309.78      358.59     48.24 o 
  -8  -1   9     1542.40     1485.32     78.71 o 
  -7  -1   9     1219.75     1211.88     66.65 o 
  -6  -1   9      162.05      158.04     27.34 o 
  -5  -1   9      170.51      166.05     11.01 o 
  -4  -1   9      198.84      166.87     23.60 o 
  -3  -1   9      443.81      388.02     28.18 o 
  -2  -1   9      206.56      194.72     16.27 o 
  -1  -1   9     1888.45     1725.49     69.66 o 
   0  -1   9      242.30      311.99     13.79 o 
   1  -1   9    15153.97    16408.44    251.65 o 
   2  -1   9     6181.33     6559.32    108.92 o 
   3  -1   9     2283.60     2318.37     47.56 o 
   4  -1   9      144.75      114.16     11.70 o 
   5  -1   9      473.68      414.19     30.13 o 
   6  -1   9        7.74       -6.81      9.59 o 
   7  -1   9     3505.84     3560.78    130.69 o 
   8  -1   9      252.19      283.84     41.90 o 
   9  -1   9      671.44      604.69     53.96 o 
  10  -1   9       25.95       59.68     31.92 o 
  11  -1   9       20.46        6.13     32.54 o 
 -13   0   9      783.43      854.12     76.52 o 
 -12   0   9       19.28       31.19     34.31 o 
 -11   0   9      121.59      106.88     34.31 o 
 -10   0   9       24.55       26.93     25.37 o 
  -9   0   9      759.92      792.88     58.22 o 
  -8   0   9        0.07       -9.05     19.55 o 
  -7   0   9     4294.03     4115.79    292.83 o 
  -6   0   9       21.10       10.28      8.83 o 
  -5   0   9     1989.34     1756.43     43.57 o 
  -4   0   9       24.31       20.06      5.55 o 
  -3   0   9      124.82      122.47     19.13 o 
  -2   0   9       11.50        6.17      7.50 o 
  -1   0   9     3264.32     3293.70     59.30 o 
   0   0   9       11.16       11.59      5.86 o 
   1   0   9     8423.27     9013.79    144.17 o 
   2   0   9        7.14       -4.01      6.70 o 
   3   0   9     1854.19     1712.85     39.40 o 
   4   0   9       50.04       49.71      9.94 o 
   5   0   9     2378.35     2535.55     54.40 o 
   6   0   9       11.41       -8.66      8.74 o 
   7   0   9       13.21       -7.09      9.57 o 
   8   0   9        3.99      -15.81     10.54 o 
   9   0   9       10.15        1.04     28.70 o 
  10   0   9        2.96       -7.49     27.55 o 
  11   0   9      255.50      247.03     50.53 o 
 -12   1   9        9.56        1.25     30.05 o 
 -11   1   9      422.07      449.98     55.73 o 
 -10   1   9       55.97       46.37     26.93 o 
  -9   1   9      203.64      232.48     39.72 o 
  -8   1   9     1517.23     1332.81    136.72 o 
  -7   1   9     1274.23     1372.09     42.96 o 
  -6   1   9      201.21      193.85     14.84 o 
  -5   1   9      144.84      140.84     26.56 o 
  -4   1   9      143.80      159.40     17.79 o 
  -3   1   9      396.00      291.48     32.39 o 
  -2   1   9      218.34      226.64     16.80 o 
  -1   1   9     1596.37     1474.37     32.05 o 
   0   1   9      277.37      254.29     13.09 o 
   1   1   9    15580.65    16568.25    253.53 o 
   2   1   9     6175.70     6531.68    110.90 o 
   3   1   9     2279.84     2343.46     50.84 o 
   4   1   9      151.26      117.67     13.15 o 
   5   1   9      437.77      439.97     17.03 o 
   6   1   9       11.89        4.92      9.67 o 
   7   1   9     3617.89     3483.26     70.01 o 
   8   1   9      244.03      227.08     28.16 o 
   9   1   9      607.62      631.16     58.51 o 
  10   1   9       37.99       22.67     27.45 o 
  11   1   9       36.07       37.22     33.27 o 
 -12   2   9      392.26      521.72     62.80 o 
 -11   2   9      129.03      167.60     41.07 o 
 -10   2   9       21.84       58.54     27.86 o 
  -9   2   9     1797.65     1828.32     90.87 o 
  -8   2   9     2285.52     2300.08     64.04 o 
  -7   2   9     1067.15     1089.77     32.22 o 
  -6   2   9       93.80       88.73     14.89 o 
  -5   2   9     1840.21     1732.29     40.96 o 
  -4   2   9      448.58      496.54     19.25 o 
  -3   2   9      413.25      330.71     21.21 o 
  -2   2   9      914.56      892.18     20.88 o 
  -1   2   9     1272.68     1327.51     30.45 o 
   0   2   9     3815.26     3836.92     70.33 o 
   1   2   9     2858.88     2904.37     57.48 o 
   2   2   9     1987.43     2006.42     45.14 o 
   3   2   9     4483.09     4511.84     85.08 o 
   4   2   9        0.03       -3.31      7.58 o 
   5   2   9     1399.14     1360.45     31.78 o 
   6   2   9      858.54      761.70     31.54 o 
   7   2   9       32.24       33.77     12.26 o 
   8   2   9      719.11      697.47     37.14 o 
   9   2   9       27.70       28.23     14.74 o 
  10   2   9      294.62      312.10     27.82 o 
  11   2   9       13.27       44.92     36.39 o 
 -12   3   9      153.57      158.35     44.19 o 
 -11   3   9      361.03      360.15     51.78 o 
 -10   3   9      149.96      133.39     34.41 o 
  -9   3   9      326.66      336.99     27.81 o 
  -8   3   9      530.49      498.91     23.63 o 
  -7   3   9      115.53      111.57     14.16 o 
  -6   3   9     1497.16     1512.77     39.77 o 
  -5   3   9      109.23       84.02     17.86 o 
  -4   3   9     1888.40     1934.07     44.93 o 
  -3   3   9      212.11      241.12     20.23 o 
  -2   3   9      817.61      861.26     22.41 o 
  -1   3   9     2363.08     2431.24     48.03 o 
   0   3   9      307.57      312.36     15.31 o 
   1   3   9      788.53      767.18     24.58 o 
   2   3   9     5216.96     5303.22    118.07 o 
   3   3   9      419.15      448.17     21.33 o 
   4   3   9     3554.75     3525.46     72.95 o 
   5   3   9      512.18      537.72     20.52 o 
   6   3   9      369.34      364.07     30.91 o 
   7   3   9      243.99      239.40     30.57 o 
   8   3   9       23.23        5.70     12.55 o 
   9   3   9      204.83      214.60     23.72 o 
  10   3   9      125.17      109.68     20.43 o 
  11   3   9       53.47       42.93     20.06 o 
 -10   4   9     1275.62     1269.40     51.02 o 
  -9   4   9       64.29       75.02     40.65 o 
  -8   4   9     1029.47     1063.38     35.00 o 
  -7   4   9       28.03       17.64     10.93 o 
  -6   4   9       89.01       85.11     12.76 o 
  -5   4   9        4.09       12.33      9.29 o 
  -4   4   9      281.99      293.93     18.60 o 
  -3   4   9      102.02      107.54      8.55 o 
  -2   4   9     2436.42     2465.55     49.06 o 
  -1   4   9       63.42       44.13      8.36 o 
   0   4   9     3646.08     3560.53     68.81 o 
   1   4   9      221.04      224.20     19.42 o 
   2   4   9      850.13      787.19     27.31 o 
   3   4   9      187.29      227.06     18.43 o 
   4   4   9       78.85       89.92     11.40 o 
   5   4   9       39.09       21.37     12.26 o 
   6   4   9     1864.98     1780.96     73.06 o 
   7   4   9       52.18       10.22     15.68 o 
   8   4   9      860.24      801.41     33.81 o 
   9   4   9       16.35       -1.49     14.61 o 
  10   4   9      212.94      217.00     26.73 o 
 -10   5   9       50.43       25.16     25.78 o 
  -9   5   9        4.33       16.46     17.91 o 
  -8   5   9      471.96      467.56     30.77 o 
  -7   5   9       44.55       52.34     13.31 o 
  -6   5   9     1169.92     1160.74     36.62 o 
  -5   5   9        1.82       -7.39      9.27 o 
  -4   5   9     1119.24     1127.93     35.01 o 
  -3   5   9       70.05       38.16     13.67 o 
  -2   5   9       90.48       89.09     14.50 o 
  -1   5   9      430.11      402.51     17.93 o 
   0   5   9     1037.48     1002.85     30.41 o 
   1   5   9      449.06      506.70     22.22 o 
   2   5   9     3590.65     3517.32     72.62 o 
   3   5   9      242.14      276.04     24.20 o 
   4   5   9     3714.20     3820.62    166.14 o 
   5   5   9       41.14       38.33     13.30 o 
   6   5   9      563.53      508.66     26.25 o 
   7   5   9       10.29        4.76     12.69 o 
   8   5   9      394.97      367.04     27.68 o 
   9   5   9       31.74        3.39     18.00 o 
  10   5   9      225.47      210.55     26.38 o 
 -11   6   9       10.12       -9.77     28.49 o 
 -10   6   9      640.40      566.22     52.19 o 
  -9   6   9       82.92       65.29     27.55 o 
  -8   6   9     1080.03     1101.28     82.03 o 
  -7   6   9      154.12      173.63     20.54 o 
  -6   6   9       62.55       26.10     12.95 o 
  -5   6   9      532.52      485.60     24.93 o 
  -4   6   9      170.07      183.56     18.93 o 
  -3   6   9      413.23      397.65     30.41 o 
  -2   6   9      512.52      453.75     20.23 o 
  -1   6   9       55.19       49.77     10.74 o 
   0   6   9     1551.01     1475.58     39.99 o 
   1   6   9      259.09      272.31     18.91 o 
   2   6   9      275.68      252.61     23.29 o 
   3   6   9      655.16      598.84     63.21 o 
   4   6   9      307.06      291.23     41.02 o 
   5   6   9      323.26      331.08     24.25 o 
   6   6   9      429.49      434.33     28.71 o 
   7   6   9      183.10      164.24     33.91 o 
   8   6   9      295.01      320.78     27.78 o 
   9   6   9      143.75      104.34     22.39 o 
 -10   7   9       19.21       29.22     30.36 o 
  -9   7   9      431.01      417.96     50.63 o 
  -8   7   9       36.72       25.47     26.10 o 
  -7   7   9       79.79       73.72     28.90 o 
  -6   7   9      237.85      243.36     22.14 o 
  -5   7   9     1134.17     1141.12     39.69 o 
  -4   7   9      380.91      400.48     25.76 o 
  -3   7   9      461.69      500.66     36.03 o 
  -2   7   9       10.97       -7.14     12.58 o 
  -1   7   9     1113.09     1111.95     35.09 o 
   0   7   9      359.31      386.90     22.67 o 
   1   7   9      872.15      860.74     37.17 o 
   2   7   9      616.96      529.98     40.24 o 
   3   7   9        9.85       -1.40     12.41 o 
   4   7   9      735.87      664.19     36.96 o 
   5   7   9      198.24      184.54     20.41 o 
   6   7   9       70.78       51.28     15.83 o 
   7   7   9      254.01      303.19     26.79 o 
   8   7   9        4.17      -15.28     14.28 o 
   9   7   9       76.39       63.96     20.90 o 
  -9   8   9       68.15      102.83     36.70 o 
  -8   8   9      102.57       60.72     30.78 o 
  -7   8   9      425.35      500.20     55.52 o 
  -6   8   9       27.31       17.17     18.09 o 
  -5   8   9      792.93      797.34     34.85 o 
  -4   8   9       58.76       50.70     21.61 o 
  -3   8   9      159.15      160.79     20.50 o 
  -2   8   9     1024.75     1004.92     51.57 o 
  -1   8   9      307.01      305.37     31.62 o 
   0   8   9       47.19       28.77     13.32 o 
   1   8   9      746.84      712.01     46.53 o 
   2   8   9        5.20       13.21     15.70 o 
   3   8   9     1427.49     1352.05     53.84 o 
   4   8   9       44.08       60.76     19.88 o 
   5   8   9      461.32      519.96     39.72 o 
   6   8   9       24.73       27.44     16.81 o 
   7   8   9       12.78      -12.45     14.53 o 
   8   8   9       15.06       -2.25     16.81 o 
  -8   9   9       25.82       62.17     36.18 o 
  -7   9   9       80.56       70.39     32.23 o 
  -6   9   9       16.97       30.36     32.02 o 
  -5   9   9       24.34       45.24     21.64 o 
  -4   9   9       16.61       20.08     18.15 o 
  -3   9   9      426.84      498.57     36.94 o 
  -2   9   9       21.02        5.14     16.65 o 
  -1   9   9      804.31      861.00     89.26 o 
   0   9   9       17.94      -11.49     16.09 o 
   1   9   9      262.18      258.14     27.40 o 
   2   9   9       69.66       52.76     18.40 o 
   3   9   9      491.47      485.75     36.24 o 
   4   9   9       16.07        6.97     18.49 o 
   5   9   9      221.66      257.80     32.92 o 
   6   9   9       84.39       80.56     25.97 o 
   7   9   9      250.63      276.82     28.56 o 
  -6  10   9        0.71       13.93     33.89 o 
  -5  10   9      331.89      443.47     43.12 o 
  -4  10   9       13.35      -14.11     19.95 o 
  -3  10   9       70.86       85.39     25.58 o 
  -2  10   9      184.17      212.87     25.05 o 
  -1  10   9       62.30       76.21     24.13 o 
   0  10   9      118.07      129.24     42.58 o 
   1  10   9      326.10      313.69     32.12 o 
   2  10   9       95.98      111.68     25.09 o 
   3  10   9      429.61      521.98     40.82 o 
   4  10   9       34.19        3.98     21.11 o 
   5  10   9      192.78      236.44     33.89 o 
  -4  11   9       64.07       85.54     25.71 o 
  -3  11   9       46.89       39.03     25.03 o 
  -2  11   9       25.37       21.73     24.10 o 
  -1  11   9      111.07      111.25     42.84 o 
   0  11   9       93.80      105.63     28.30 o 
   1  11   9      171.43      149.72     39.82 o 
   2  11   9      104.18      129.28     27.05 o 
   3  11   9       27.56        9.94     21.76 o 
  -8  -9  10      266.28      299.64     58.33 o 
  -7  -9  10        2.81      -34.52     25.89 o 
  -6  -9  10      359.69      278.64     49.91 o 
  -9  -8  10       27.93        2.60     27.45 o 
  -8  -8  10       22.83        5.82     29.01 o 
  -7  -8  10       72.88       48.66     32.75 o 
  -6  -8  10      135.48      159.70     38.88 o 
  -5  -8  10       17.06       12.79     23.91 o 
  -4  -8  10      560.48      585.25     50.43 o 
 -10  -7  10      222.46      235.08     52.30 o 
  -9  -7  10      169.61      152.42     47.51 o 
  -8  -7  10      623.58      653.14     64.25 o 
  -7  -7  10       17.55        9.25     26.10 o 
  -6  -7  10      240.01      252.13     45.44 o 
  -5  -7  10      277.52      272.71     41.48 o 
  -4  -7  10      102.07      109.79     29.94 o 
  -3  -7  10     1007.67      954.03     60.30 o 
 -11  -6  10      147.84      138.70     45.75 o 
 -10  -6  10       62.77       55.00     37.12 o 
  -9  -6  10      537.00      468.91     60.93 o 
  -8  -6  10       60.67       98.98     36.49 o 
  -7  -6  10      528.73      556.55     53.02 o 
  -6  -6  10      115.32       48.55     25.47 o 
  -5  -6  10      108.92       79.33     27.86 o 
  -4  -6  10      425.92      449.57     41.59 o 
  -3  -6  10        1.48      -10.29     15.70 o 
  -2  -6  10      539.71      553.12     40.03 o 
  -1  -6  10     1916.60     1947.99     76.21 o 
   8  -6  10      385.50      391.45     55.21 o 
   9  -6  10      116.28       97.84     36.91 o 
 -11  -5  10      591.25      667.18     78.50 o 
 -10  -5  10       53.38       64.25     33.69 o 
  -9  -5  10      178.06      132.56     38.05 o 
  -8  -5  10       15.74       17.16     27.14 o 
  -7  -5  10       73.73       81.72     28.49 o 
  -6  -5  10       74.64       49.80     24.23 o 
  -5  -5  10      421.34      395.40     40.44 o 
  -4  -5  10       19.03       -9.36     17.16 o 
  -3  -5  10     3599.34     3495.07    126.95 o 
  -2  -5  10       21.16       15.60     14.87 o 
  -1  -5  10     1235.11     1238.81     55.83 o 
   0  -5  10      668.64      671.86     36.08 o 
   5  -5  10     1842.34     1687.23     84.32 o 
   6  -5  10       50.69       59.47     25.16 o 
   7  -5  10      231.57      213.87     38.78 o 
   8  -5  10        3.77       34.31     28.28 o 
   9  -5  10      100.10      126.43     36.70 o 
  10  -5  10       38.23       45.95     33.79 o 
 -12  -4  10        3.04       -7.59     35.04 o 
 -11  -4  10      497.86      498.95     66.96 o 
 -10  -4  10       26.81       42.94     32.13 o 
  -9  -4  10     1373.74     1418.68     87.02 o 
  -8  -4  10      261.59      262.01     42.94 o 
  -7  -4  10      989.70      949.25     64.05 o 
  -6  -4  10       10.12        2.91     17.47 o 
  -5  -4  10      738.45      738.29     50.74 o 
  -4  -4  10       99.17       56.66     21.52 o 
  -3  -4  10        0.14      -15.70     12.89 o 
  -2  -4  10        1.63       -3.74     13.10 o 
  -1  -4  10     4197.30     4448.37    136.93 o 
   0  -4  10       67.01       62.17     15.28 o 
   1  -4  10     6224.24     6065.32    170.41 o 
   4  -4  10      136.49      160.22     28.70 o 
   5  -4  10       69.63       77.15     24.64 o 
   6  -4  10      112.96      137.66     31.61 o 
   7  -4  10      286.42      313.37     42.00 o 
   8  -4  10       31.32       25.06     23.60 o 
   9  -4  10      189.67      160.84     37.33 o 
  10  -4  10       41.28       -4.99     27.24 o 
 -12  -3  10       78.84       88.79     40.86 o 
 -11  -3  10      326.91      300.79     53.75 o 
 -10  -3  10      102.58       92.53     33.27 o 
  -9  -3  10       28.37       31.19     26.93 o 
  -8  -3  10      454.76      426.28     46.06 o 
  -7  -3  10       18.46       -1.25     19.03 o 
  -6  -3  10      274.48      247.03     35.04 o 
  -5  -3  10      116.33       55.94     21.63 o 
  -4  -3  10      431.61      453.83     37.64 o 
  -3  -3  10     6541.97     6758.49    202.74 o 
  -2  -3  10       87.98       41.28     16.64 o 
  -1  -3  10      959.59      947.07     44.92 o 
   0  -3  10     2792.77     2700.22     88.58 o 
   1  -3  10       38.36       18.92     11.02 o 
   2  -3  10     3129.49     3236.02     73.69 o 
   3  -3  10      816.76      807.61     27.71 o 
   4  -3  10      196.62      215.32     30.78 o 
   5  -3  10     2569.12     2560.79    101.16 o 
   6  -3  10      139.85      116.24     28.07 o 
   7  -3  10      638.36      707.52     53.34 o 
   8  -3  10      229.29      227.07     40.96 o 
   9  -3  10      107.65       67.48     30.36 o 
  10  -3  10       32.11       34.93     30.46 o 
 -12  -2  10      641.85      636.51     64.77 o 
 -11  -2  10       62.21       56.77     32.75 o 
 -10  -2  10       66.50       52.61     34.62 o 
  -9  -2  10       78.86       73.30     29.32 o 
  -8  -2  10      354.88      274.48     41.07 o 
  -7  -2  10     1047.36     1009.14     62.80 o 
  -6  -2  10       24.97        7.17     16.74 o 
  -5  -2  10      151.79      222.29     30.26 o 
  -4  -2  10     2257.34     2249.09     91.08 o 
  -3  -2  10      239.99      239.44     28.07 o 
  -2  -2  10     1959.61     1773.01     69.24 o 
  -1  -2  10     3835.95     3934.97    124.97 o 
   0  -2  10      711.94      745.99     37.53 o 
   1  -2  10     3874.10     3817.36     83.61 o 
   2  -2  10      238.91      253.90     31.61 o 
   3  -2  10     1653.54     1728.32     82.86 o 
   4  -2  10     1213.61     1107.41     37.11 o 
   5  -2  10       28.04       12.58     16.53 o 
   6  -2  10     2146.49     2070.78     92.85 o 
   7  -2  10      153.98       96.59     29.94 o 
   8  -2  10      155.87      121.02     32.44 o 
   9  -2  10       51.69       27.03     25.37 o 
  10  -2  10      210.10      216.67     44.19 o 
  11  -2  10      267.32      196.92     49.80 o 
 -12  -1  10       19.97       10.40     31.50 o 
 -11  -1  10      125.14      104.70     36.49 o 
 -10  -1  10      817.96      774.79     64.05 o 
  -9  -1  10      466.05      453.93     46.58 o 
  -8  -1  10     1191.87     1298.59     74.86 o 
  -7  -1  10      656.53      630.16     50.01 o 
  -6  -1  10     2139.33     2143.35     91.29 o 
  -5  -1  10      443.62      417.75     35.77 o 
  -4  -1  10     1865.62     1710.52     74.03 o 
  -3  -1  10      237.03      201.39     25.06 o 
  -2  -1  10      533.18      515.95     24.62 o 
  -1  -1  10      478.21      472.79     23.89 o 
   0  -1  10    19950.37    21247.68    326.53 o 
   1  -1  10     4080.54     4542.51     87.08 o 
   2  -1  10     7215.98     7308.41    132.09 o 
   3  -1  10     1636.73     1644.31     38.54 o 
   4  -1  10      289.57      296.56     16.22 o 
   5  -1  10      600.37      551.54     61.24 o 
   6  -1  10       27.38       21.30     28.49 o 
   7  -1  10       14.36       11.12     22.15 o 
   8  -1  10      420.24      423.58     49.39 o 
   9  -1  10       88.26      101.37     34.62 o 
  10  -1  10      478.82      571.01     62.49 o 
  11  -1  10       22.26       35.66     31.19 o 
 -12   0  10      899.73      821.47     70.70 o 
 -11   0  10       22.70       19.34     29.74 o 
 -10   0  10      234.74      236.53     44.60 o 
  -9   0  10       33.39        4.26     23.81 o 
  -8   0  10      164.97      132.46     31.19 o 
  -7   0  10      172.72      159.39     30.05 o 
  -6   0  10        5.72       10.36     10.45 o 
  -5   0  10       12.07        2.90      6.73 o 
  -4   0  10     2672.49     2592.47     49.89 o 
  -3   0  10       17.74       13.40      9.54 o 
  -2   0  10      234.82      166.28     16.80 o 
  -1   0  10       43.91       40.77     11.57 o 
   0   0  10     4545.05     4280.80     76.04 o 
   1   0  10       74.44       93.12     11.44 o 
   2   0  10     5278.00     5200.26     91.54 o 
   3   0  10       34.28       17.38     11.23 o 
   4   0  10     2670.03     2576.51     54.98 o 
   5   0  10        8.40       -4.64      8.74 o 
   6   0  10     4495.10     4668.74    111.01 o 
   7   0  10      122.94      144.16     16.78 o 
   8   0  10      227.04      223.02     42.42 o 
   9   0  10       39.46        1.25     26.30 o 
  10   0  10       48.36       -0.73     30.67 o 
  11   0  10        1.37       -4.99     32.33 o 
 -12   1  10       18.89       48.66     33.37 o 
 -11   1  10      118.15      168.95     40.03 o 
 -10   1  10      826.41      790.28     61.03 o 
  -9   1  10      471.42      526.71     48.66 o 
  -8   1  10     1204.27     1307.22     72.57 o 
  -7   1  10      633.36      596.07     26.81 o 
  -6   1  10     2135.54     2123.57     46.92 o 
  -5   1  10      459.72      442.90     18.06 o 
  -4   1  10     1905.63     1812.77     40.28 o 
  -3   1  10      236.51      217.79     20.19 o 
  -2   1  10      438.33      458.84     24.37 o 
  -1   1  10      451.79      444.67     16.13 o 
   0   1  10    20351.38    22226.51    330.30 o 
   1   1  10     4104.97     4503.23     90.00 o 
   2   1  10     6984.46     7223.31    122.87 o 
   3   1  10     1675.62     1659.73     40.90 o 
   4   1  10      352.30      322.82     18.73 o 
   5   1  10      602.73      590.43     24.91 o 
   6   1  10       36.40       26.10     11.89 o 
   7   1  10        6.86      -15.26     10.48 o 
   8   1  10      359.17      427.38     26.12 o 
   9   1  10       79.70       22.38     14.68 o 
  10   1  10      556.23      688.49     62.28 o 
  11   1  10       23.61       28.90     34.52 o 
 -12   2  10      642.86      738.19     68.10 o 
 -11   2  10       44.90       20.38     30.78 o 
 -10   2  10       71.06      106.26     35.04 o 
  -9   2  10       76.01       82.97     31.19 o 
  -8   2  10      337.00      290.83     24.68 o 
  -7   2  10     1047.73     1050.27     31.95 o 
  -6   2  10       25.89       12.73      8.71 o 
  -5   2  10      103.26      110.27     16.70 o 
  -4   2  10     2431.29     2428.22     59.75 o 
  -3   2  10      213.98      210.10     20.40 o 
  -2   2  10     1731.35     1750.63     36.10 o 
  -1   2  10     3919.09     4022.28     72.00 o 
   0   2  10      676.06      729.76     23.92 o 
   1   2  10     3958.96     3935.63     74.00 o 
   2   2  10      188.30      212.93     16.69 o 
   3   2  10     1650.65     1727.47     43.66 o 
   4   2  10     1164.26     1120.34     34.56 o 
   5   2  10       21.59        8.53     10.36 o 
   6   2  10     2257.24     2340.36     62.52 o 
   7   2  10      153.67      129.26     36.81 o 
   8   2  10      162.24      123.72     18.33 o 
   9   2  10       41.29       44.82     15.03 o 
  10   2  10      203.54      175.35     22.54 o 
  11   2  10      299.91      279.99     51.88 o 
 -12   3  10       74.87       66.96     34.93 o 
 -11   3  10      271.09      304.43     48.55 o 
 -10   3  10      115.30      149.09     36.29 o 
  -9   3  10       12.55        8.21     21.42 o 
  -8   3  10      422.61      420.57     22.54 o 
  -7   3  10       39.92       42.89     11.54 o 
  -6   3  10      316.04      290.56     25.15 o 
  -5   3  10      133.07      146.83     14.40 o 
  -4   3  10      432.17      459.96     20.61 o 
  -3   3  10     6584.93     6665.53    148.43 o 
  -2   3  10       86.29      110.91      9.85 o 
  -1   3  10      868.30      870.89     26.90 o 
   0   3  10     2803.55     2778.27     56.40 o 
   1   3  10       38.51       40.62      9.95 o 
   2   3  10     3214.46     3341.22     67.78 o 
   3   3  10      710.79      697.86     26.88 o 
   4   3  10      195.65      191.77     18.46 o 
   5   3  10     2663.96     2576.93     50.15 o 
   6   3  10      136.63      155.46     14.74 o 
   7   3  10      604.09      651.64     28.68 o 
   8   3  10      247.95      210.63     22.15 o 
   9   3  10      108.22       86.52     18.02 o 
  10   3  10       46.83        7.20     18.21 o 
 -11   4  10      455.69      509.14     54.69 o 
 -10   4  10       20.33      -20.79     25.89 o 
  -9   4  10     1405.96     1336.28     50.68 o 
  -8   4  10      249.15      282.02     28.59 o 
  -7   4  10     1032.21      997.28     34.16 o 
  -6   4  10       13.10       -1.87      9.59 o 
  -5   4  10      850.02      801.03     28.77 o 
  -4   4  10       81.58       62.91     12.07 o 
  -3   4  10        0.50       -4.65     10.04 o 
  -2   4  10        1.17       -5.43      5.95 o 
  -1   4  10     4199.15     4307.27     92.21 o 
   0   4  10       67.66       75.89     11.74 o 
   1   4  10     6330.94     6124.00    108.91 o 
   2   4  10      298.72      299.72     19.01 o 
   3   4  10     2010.39     1979.00     49.46 o 
   4   4  10      121.56      112.93     16.74 o 
   5   4  10       60.08       46.15     11.25 o 
   6   4  10      100.27       81.15     13.77 o 
   7   4  10      299.36      338.21     21.84 o 
   8   4  10       34.90       31.13     14.56 o 
   9   4  10      180.20      216.04     24.33 o 
  10   4  10       41.80       23.20     18.45 o 
 -10   5  10       57.29       27.95     35.09 o 
  -9   5  10      153.39      158.15     23.70 o 
  -8   5  10       10.52       19.22     17.16 o 
  -7   5  10      101.77      106.22     16.52 o 
  -6   5  10       69.54       84.68     14.97 o 
  -5   5  10      351.21      382.04     22.66 o 
  -4   5  10       22.79       15.51     10.96 o 
  -3   5  10     3696.69     3841.70     99.11 o 
  -2   5  10       19.96        7.34     12.92 o 
  -1   5  10     1269.36     1250.90     33.79 o 
   0   5  10      702.27      678.69     24.89 o 
   1   5  10      137.56      151.84     36.11 o 
   2   5  10      154.84      181.36     17.03 o 
   3   5  10      897.86      936.48     33.66 o 
   4   5  10       61.08       39.89     16.18 o 
   5   5  10     1817.20     1756.51     43.26 o 
   6   5  10       50.21       48.36     15.32 o 
   7   5  10      262.69      283.22     25.46 o 
   8   5  10        2.62      -17.66     13.79 o 
   9   5  10      107.29      106.81     20.34 o 
  10   5  10       30.28        8.33     19.05 o 
 -10   6  10       62.93       20.69     26.93 o 
  -9   6  10      504.64      520.37     49.39 o 
  -8   6  10       61.74       37.47     17.59 o 
  -7   6  10      590.66      637.55     29.98 o 
  -6   6  10       72.35       64.87     15.61 o 
  -5   6  10       60.41       35.70     14.07 o 
  -4   6  10      401.34      395.85     23.72 o 
  -3   6  10        0.31        6.52     13.99 o 
  -2   6  10      539.66      551.86     33.06 o 
  -1   6  10     1922.50     1844.05     45.86 o 
   0   6  10      268.31      301.03     19.27 o 
   1   6  10     1809.44     1702.78     45.66 o 
   2   6  10       21.76       -3.09     10.15 o 
   3   6  10      723.79      684.81     48.31 o 
   4   6  10      292.13      329.54     29.59 o 
   5   6  10       40.43       20.58     17.67 o 
   6   6  10      117.14       73.57     26.56 o 
   7   6  10      242.08      317.05     26.14 o 
   8   6  10      437.47      494.69     33.51 o 
   9   6  10      145.80      127.40     22.97 o 
 -10   7  10      221.98      193.28     39.82 o 
  -9   7  10      173.35      140.78     35.77 o 
  -8   7  10      672.84      721.97     58.12 o 
  -7   7  10       21.45      -11.36     14.54 o 
  -6   7  10      300.46      356.16     26.47 o 
  -5   7  10      212.56      242.93     36.85 o 
  -4   7  10       87.96       95.41     16.86 o 
  -3   7  10     1130.68     1123.97     49.06 o 
  -2   7  10      156.62      153.45     23.65 o 
  -1   7  10      179.41      169.30     24.76 o 
   0   7  10     1378.80     1376.07     43.80 o 
   1   7  10       43.56       36.01     12.99 o 
   2   7  10      948.94      925.54     58.23 o 
   3   7  10      351.31      366.71     30.74 o 
   4   7  10      331.19      361.59     32.70 o 
   5   7  10      363.05      404.00     35.87 o 
   6   7  10        5.46        0.63     13.45 o 
   7   7  10       39.86       28.50     16.17 o 
   8   7  10       95.90       74.07     18.99 o 
  -9   8  10       25.71       -4.47     26.72 o 
  -8   8  10       24.20       11.12     26.30 o 
  -7   8  10       60.42       32.33     28.28 o 
  -6   8  10      141.36      151.42     26.27 o 
  -5   8  10        9.87       -4.84     13.12 o 
  -4   8  10      565.84      613.11     31.10 o 
  -3   8  10      128.25      124.54     19.44 o 
  -2   8  10      887.41      857.82     44.97 o 
  -1   8  10      213.36      228.50     29.75 o 
   0   8  10      384.03      371.34     24.25 o 
   1   8  10      196.18      209.60     21.53 o 
   2   8  10      320.92      369.37     30.44 o 
   3   8  10       56.01       30.88     18.04 o 
   4   8  10      540.13      504.92     36.02 o 
   5   8  10      179.75      199.25     28.33 o 
   6   8  10      186.70      295.80     34.50 o 
   7   8  10       27.38       23.73     18.57 o 
  -8   9  10      223.29      212.93     48.35 o 
  -7   9  10        1.95      -13.62     27.55 o 
  -6   9  10      352.75      407.04     57.29 o 
  -5   9  10       32.76       31.77     20.70 o 
  -4   9  10       11.45       12.44     15.45 o 
  -3   9  10        5.12      -20.99     13.99 o 
  -2   9  10      342.53      360.92     36.14 o 
  -1   9  10       15.13       -2.80     16.93 o 
   0   9  10      574.94      627.80     42.48 o 
   1   9  10       29.54       11.09     13.86 o 
   2   9  10      825.46      825.14     42.81 o 
   3   9  10       18.92       14.15     20.07 o 
   4   9  10      175.64      150.21     26.93 o 
   5   9  10      103.75       56.44     22.53 o 
   6   9  10       31.87       18.20     20.93 o 
  -6  10  10       75.29       42.73     36.49 o 
  -5  10  10       19.43       59.12     26.04 o 
  -4  10  10      145.50      186.19     32.51 o 
  -3  10  10       24.11       18.05     20.22 o 
  -2  10  10      256.54      346.71     37.28 o 
  -1  10  10      172.92      204.78     42.11 o 
   0  10  10       26.25       15.52     21.17 o 
   1  10  10       52.35       49.95     23.71 o 
   2  10  10      239.73      240.51     38.31 o 
   3  10  10       60.55       58.93     22.31 o 
   4  10  10      193.92      171.69     38.63 o 
   5  10  10       35.17        1.69     20.90 o 
  -3  11  10      128.46      144.83     42.68 o 
  -2  11  10       34.10       37.25     32.80 o 
  -1  11  10       95.87       95.45     28.23 o 
   0  11  10      446.32      476.21     46.81 o 
   1  11  10        2.45        1.47     28.23 o 
   2  11  10      206.32      172.69     46.27 o 
  -7  -9  11      259.81      282.70     53.34 o 
  -6  -9  11        3.52        3.22     28.28 o 
  -9  -8  11      243.91      305.15     55.62 o 
  -8  -8  11        1.83      -25.89     29.11 o 
  -7  -8  11      177.52      210.64     45.75 o 
  -6  -8  11       18.36       17.05     26.10 o 
  -5  -8  11      168.42       86.50     31.50 o 
 -10  -7  11      177.96      140.98     45.02 o 
  -9  -7  11       24.86        3.53     31.71 o 
  -8  -7  11      387.59      378.97     58.22 o 
  -7  -7  11      178.28      200.45     41.80 o 
  -6  -7  11      538.23      582.96     54.90 o 
  -5  -7  11      521.33      558.63     52.61 o 
  -4  -7  11      710.12      796.00     57.08 o 
  -3  -7  11      226.61      201.49     35.25 o 
 -10  -6  11       22.73       39.20     34.73 o 
  -9  -6  11      237.69      208.88     46.58 o 
  -8  -6  11       38.50       90.25     36.29 o 
  -7  -6  11      135.61       89.00     31.30 o 
  -6  -6  11      181.40      248.91     41.48 o 
  -5  -6  11      107.97       90.45     28.49 o 
  -4  -6  11      480.64      412.66     40.86 o 
  -3  -6  11      281.72      289.77     35.97 o 
  -2  -6  11      227.17      224.89     30.88 o 
   8  -6  11        7.42        9.36     27.66 o 
   9  -6  11      137.95      129.24     44.19 o 
 -11  -5  11        8.33       15.18     31.19 o 
 -10  -5  11      848.87      758.88     68.93 o 
  -9  -5  11       41.70       19.34     27.03 o 
  -8  -5  11      975.91      907.66     68.31 o 
  -7  -5  11      101.70       46.16     24.95 o 
  -6  -5  11        8.02      -21.00     17.36 o 
  -5  -5  11       54.72       52.61     25.16 o 
  -4  -5  11     1389.84     1380.21     71.64 o 
  -3  -5  11       91.73       87.34     23.91 o 
  -2  -5  11     3802.01     3791.07    129.24 o 
  -1  -5  11       11.12        5.41     14.45 o 
   0  -5  11     2721.96     2643.03     86.92 o 
   5  -5  11      110.55       89.83     28.70 o 
   6  -5  11      477.14      438.86     48.97 o 
   7  -5  11        1.80      -25.58     19.03 o 
   8  -5  11      134.76      137.66     35.35 o 
   9  -5  11       49.62       82.34     33.79 o 
 -11  -4  11       19.84       22.35     33.27 o 
 -10  -4  11      100.38       59.78     37.95 o 
  -9  -4  11      108.13      104.39     36.49 o 
  -8  -4  11      509.37      533.47     52.30 o 
  -7  -4  11      284.84      208.46     37.33 o 
  -6  -4  11      780.62      792.67     58.74 o 
  -5  -4  11       73.96       56.56     21.52 o 
  -4  -4  11      437.97      464.02     39.09 o 
  -3  -4  11      317.41      300.06     32.13 o 
  -2  -4  11     1707.44     1736.20     72.78 o 
  -1  -4  11       57.39       42.11     16.01 o 
   0  -4  11      603.49      612.59     34.83 o 
   1  -4  11       41.02       22.77     12.48 o 
   4  -4  11     2307.30     2221.02     94.30 o 
   5  -4  11      181.03      180.60     31.50 o 
   6  -4  11      331.44      340.92     42.11 o 
   7  -4  11       43.41       24.43     22.77 o 
   8  -4  11        4.24       -6.55     22.15 o 
   9  -4  11        0.59        3.43     25.06 o 
  10  -4  11      100.52       75.59     32.75 o 
 -12  -3  11      454.51      498.54     69.87 o 
 -11  -3  11      166.46       95.03     36.70 o 
 -10  -3  11     1032.94      996.56     74.65 o 
  -9  -3  11       81.18       65.50     30.36 o 
  -8  -3  11      409.16      410.37     50.32 o 
  -7  -3  11       55.84       17.88     22.25 o 
  -6  -3  11      326.69      347.26     42.84 o 
  -5  -3  11      180.37      168.43     29.01 o 
  -4  -3  11      896.40      837.90     50.63 o 
  -3  -3  11      204.56      171.76     26.51 o 
  -2  -3  11     9121.78     9629.95    277.08 o 
  -1  -3  11      207.08      159.39     22.25 o 
   0  -3  11     3761.31     3818.83    116.34 o 
   1  -3  11      573.84      546.05     31.92 o 
   2  -3  11      323.55      300.40     18.06 o 
   3  -3  11     1231.69     1238.91     60.30 o 
   4  -3  11      486.58      401.33     37.74 o 
   5  -3  11      656.42      674.04     48.66 o 
   6  -3  11      947.83      999.99     61.76 o 
   7  -3  11       27.78       26.62     24.64 o 
   8  -3  11      386.00      413.39     50.63 o 
   9  -3  11       43.95       75.48     32.54 o 
  10  -3  11       48.36       63.73     34.10 o 
 -12  -2  11       54.59       62.80     36.81 o 
 -11  -2  11      589.99      639.94     63.01 o 
 -10  -2  11       97.00      110.00     37.12 o 
  -9  -2  11      197.95      206.07     41.07 o 
  -8  -2  11       19.31        0.52     21.31 o 
  -7  -2  11     1422.93     1436.77     76.63 o 
  -6  -2  11      920.19      933.55     59.47 o 
  -5  -2  11      539.50      574.85     43.77 o 
  -4  -2  11      156.14      151.07     26.41 o 
  -3  -2  11     5118.06     5135.62    157.93 o 
  -2  -2  11      911.64      965.26     48.87 o 
  -1  -2  11     5337.98     5381.61    166.46 o 
   0  -2  11     1770.33     1900.99     71.12 o 
   1  -2  11     2436.62     2669.38     74.75 o 
   2  -2  11     1605.29     1667.50     76.11 o 
   3  -2  11       18.12       25.11      9.98 o 
   4  -2  11     1224.62     1241.54     41.27 o 
   5  -2  11      430.80      433.56     39.30 o 
   6  -2  11      344.31      323.04     42.21 o 
   7  -2  11      377.04      411.41     46.89 o 
   8  -2  11       50.01       60.41     28.18 o 
   9  -2  11       57.50       29.63     27.66 o 
  10  -2  11      115.31      164.90     40.86 o 
 -12  -1  11       80.46       95.03     37.85 o 
 -11  -1  11      168.07      151.90     44.08 o 
 -10  -1  11       44.33       83.70     35.56 o 
  -9  -1  11      562.14      483.46     48.55 o 
  -8  -1  11     1954.98     2028.88     97.84 o 
  -7  -1  11     1244.58     1232.15     70.60 o 
  -6  -1  11        9.92      -17.47     16.12 o 
  -5  -1  11     2120.97     2050.82     88.48 o 
  -4  -1  11        4.31       -9.05     14.14 o 
  -3  -1  11      974.76      917.02     50.11 o 
  -2  -1  11      493.95      460.28     24.50 o 
  -1  -1  11      681.41      761.21     36.65 o 
   0  -1  11      681.23      809.94     32.96 o 
   1  -1  11     2278.56     2265.69     47.27 o 
   2  -1  11     2177.32     2138.37     47.61 o 
   3  -1  11      559.00      486.25     22.47 o 
   4  -1  11      580.99      550.97     25.31 o 
   5  -1  11     1735.58     1660.44     51.99 o 
   6  -1  11      268.50      248.99     24.01 o 
   7  -1  11       39.69       19.44     23.39 o 
   8  -1  11      125.64      152.52     35.56 o 
   9  -1  11      574.06      708.66     62.07 o 
  10  -1  11       75.30       86.50     36.49 o 
 -12   0  11       12.46      -20.48     31.92 o 
 -11   0  11      494.48      523.80     56.25 o 
 -10   0  11       20.64        9.46     27.86 o 
  -9   0  11      748.06      795.89     61.03 o 
  -8   0  11        0.43      -15.91     18.71 o 
  -7   0  11      531.19      474.94     43.36 o 
  -6   0  11        0.41        2.91     15.91 o 
  -5   0  11      554.84      495.21     17.39 o 
  -4   0  11        0.36       -5.04      7.19 o 
  -3   0  11     2239.20     1881.49     56.24 o 
  -2   0  11        0.06       -5.89      8.57 o 
  -1   0  11     9238.65     9135.93    173.44 o 
   0   0  11       56.28       43.51      9.15 o 
   1   0  11    33350.92    35713.89    532.40 o 
   2   0  11        0.09       -1.45      8.09 o 
   3   0  11     2623.98     2830.71     59.07 o 
   4   0  11       10.17        4.42      9.00 o 
   5   0  11     2711.20     2832.36     61.52 o 
   6   0  11        9.75        3.03     13.50 o 
   7   0  11      123.97      123.84     21.41 o 
   8   0  11        4.60      -18.30     21.31 o 
   9   0  11      364.44      367.12     51.05 o 
  10   0  11        7.02       -1.87     31.81 o 
  11   0  11      223.48      284.98     55.73 o 
 -12   1  11       74.75      122.69     39.40 o 
 -11   1  11      179.44      167.18     40.86 o 
 -10   1  11       39.92       46.68     27.66 o 
  -9   1  11      592.27      498.85     48.45 o 
  -8   1  11     1981.40     2008.60     94.82 o 
  -7   1  11     1217.83     1163.74     67.79 o 
  -6   1  11        6.61        5.13      8.84 o 
  -5   1  11     2277.80     2182.86     47.38 o 
  -4   1  11       13.07       14.29      7.39 o 
  -3   1  11     1049.22      975.88     38.20 o 
  -2   1  11      437.84      455.99     25.55 o 
  -1   1  11      687.28      771.09     27.39 o 
   0   1  11      689.55      705.86     33.89 o 
   1   1  11     2173.37     2111.64     47.32 o 
   2   1  11     2188.29     2195.44     51.17 o 
   3   1  11      593.48      526.34     23.32 o 
   4   1  11      581.34      570.80     31.46 o 
   5   1  11     1643.34     1639.93     44.11 o 
   6   1  11      280.43      282.01     27.51 o 
   7   1  11       56.34       38.67     16.99 o 
   8   1  11       90.42       81.56     22.16 o 
   9   1  11      601.80      691.82     59.99 o 
  10   1  11       84.88       70.91     37.01 o 
 -12   2  11       71.31       81.10     40.03 o 
 -11   2  11      558.03      610.72     59.37 o 
 -10   2  11       95.63       89.93     33.58 o 
  -9   2  11      154.53      135.99     35.25 o 
  -8   2  11       51.33       33.06     25.16 o 
  -7   2  11     1411.66     1371.18     38.07 o 
  -6   2  11      946.87      999.31     30.91 o 
  -5   2  11      510.21      526.62     21.53 o 
  -4   2  11      187.21      195.41     14.62 o 
  -3   2  11     4994.21     4823.77    116.07 o 
  -2   2  11      812.44      873.36     22.98 o 
  -1   2  11     5441.80     5545.50    102.17 o 
   0   2  11     1807.72     1938.09     43.63 o 
   1   2  11     2518.60     2722.30     57.38 o 
   2   2  11     1600.68     1653.18     42.52 o 
   3   2  11       11.91        6.96      9.59 o 
   4   2  11     1242.33     1298.63     38.51 o 
   5   2  11      452.13      434.58     23.76 o 
   6   2  11      368.28      379.30     41.15 o 
   7   2  11      346.56      268.34     41.32 o 
   8   2  11       48.02       37.60     14.62 o 
   9   2  11       81.42       60.99     17.81 o 
  10   2  11      125.63      142.00     25.33 o 
 -12   3  11      421.56      507.48     55.42 o 
 -11   3  11      173.56      152.63     40.55 o 
 -10   3  11     1024.31     1128.08     73.51 o 
  -9   3  11       91.32       82.03     29.84 o 
  -8   3  11      379.03      363.32     21.95 o 
  -7   3  11       79.86       90.40     14.07 o 
  -6   3  11      332.17      320.90     19.25 o 
  -5   3  11      264.55      227.22     17.32 o 
  -4   3  11      723.06      680.02     25.86 o 
  -3   3  11      160.96      168.09     21.03 o 
  -2   3  11     9221.61     9801.44    157.05 o 
  -1   3  11      211.39      193.41     15.54 o 
   0   3  11     3637.38     3515.70     69.87 o 
   1   3  11      628.79      628.08     24.29 o 
   2   3  11      365.99      330.77     21.33 o 
   3   3  11     1218.23     1192.16     36.71 o 
   4   3  11      499.38      469.44     24.18 o 
   5   3  11      689.11      669.30     29.45 o 
   6   3  11      927.35      925.22     35.36 o 
   7   3  11       21.02       24.03     12.99 o 
   8   3  11      426.93      460.04     27.85 o 
   9   3  11       44.36       23.45     16.19 o 
  10   3  11       49.98       39.64     18.87 o 
 -11   4  11       17.57       15.91     31.50 o 
 -10   4  11      101.17       88.69     35.14 o 
  -9   4  11       90.37       63.94     30.78 o 
  -8   4  11      540.35      516.12     26.47 o 
  -7   4  11      284.42      294.35     21.86 o 
  -6   4  11     1011.63      999.15     33.31 o 
  -5   4  11       72.12       73.27     12.82 o 
  -4   4  11      288.07      293.03     19.76 o 
  -3   4  11      318.25      339.62     28.61 o 
  -2   4  11     1726.37     1728.61     66.44 o 
  -1   4  11       47.83       60.66     10.89 o 
   0   4  11      657.69      677.20     25.50 o 
   1   4  11       42.08       29.61     11.37 o 
   2   4  11     2141.71     2102.67     59.03 o 
   3   4  11      216.01      233.94     19.69 o 
   4   4  11     2403.91     2343.74     70.41 o 
   5   4  11      183.03      158.58     19.79 o 
   6   4  11      296.42      295.14     25.10 o 
   7   4  11       43.78       14.30     13.44 o 
   8   4  11        3.80       -4.67     13.33 o 
   9   4  11        0.17      -21.74     14.49 o 
  10   4  11      105.53       77.53     21.82 o 
 -10   5  11      847.88      926.79     67.79 o 
  -9   5  11       43.55       38.55     18.54 o 
  -8   5  11      939.59      935.19     35.41 o 
  -7   5  11      105.31       91.83     16.41 o 
  -6   5  11       12.29       -1.86     11.17 o 
  -5   5  11       43.12       52.62     13.51 o 
  -4   5  11     1402.34     1420.97     42.06 o 
  -3   5  11       96.25      123.84     20.61 o 
  -2   5  11     3742.82     3738.00     99.80 o 
  -1   5  11       12.59       19.61     10.16 o 
   0   5  11     2653.73     2442.12     55.46 o 
   1   5  11      227.02      253.25     19.06 o 
   2   5  11      479.94      480.62     23.93 o 
   3   5  11       84.10       72.20     14.60 o 
   4   5  11      255.26      256.76     21.78 o 
   5   5  11      108.14       97.04     16.87 o 
   6   5  11      548.16      507.28     29.75 o 
   7   5  11        3.67      -12.55     11.38 o 
   8   5  11      126.61      110.07     20.23 o 
   9   5  11       49.58       56.40     19.57 o 
  -9   6  11      233.36      211.09     29.16 o 
  -8   6  11       34.73       71.63     20.60 o 
  -7   6  11      116.45       92.65     17.57 o 
  -6   6  11      292.02      311.17     24.08 o 
  -5   6  11      111.29      125.95     18.02 o 
  -4   6  11      416.10      443.36     25.10 o 
  -3   6  11      262.23      303.03     59.21 o 
  -2   6  11      230.48      260.70     27.69 o 
  -1   6  11     1066.12     1051.30    141.09 o 
   0   6  11      145.43      156.65     16.53 o 
   1   6  11      206.87      215.70     26.29 o 
   2   6  11     1268.27     1174.95     38.21 o 
   3   6  11       18.80        6.63     11.80 o 
   4   6  11      688.54      701.49     32.24 o 
   5   6  11       41.05       34.77     17.26 o 
   6   6  11      320.10      375.65     37.13 o 
   7   6  11       78.42       50.02     15.21 o 
   8   6  11        5.83        4.46     16.51 o 
   9   6  11      162.18      149.55     23.71 o 
 -10   7  11      170.20      175.81     40.86 o 
  -9   7  11       17.00       23.50     27.34 o 
  -8   7  11      426.31      448.74     52.61 o 
  -7   7  11      178.89      220.28     29.19 o 
  -6   7  11      504.69      451.60     27.96 o 
  -5   7  11      593.46      612.07     29.96 o 
  -4   7  11      647.46      627.21     31.36 o 
  -3   7  11      257.47      261.41     29.69 o 
  -2   7  11      952.80      922.66     45.27 o 
  -1   7  11      187.37      176.17     25.32 o 
   0   7  11      639.88      564.92     46.27 o 
   1   7  11      465.00      443.98     26.20 o 
   2   7  11       80.21       76.54     16.22 o 
   3   7  11      878.39      912.10     36.33 o 
   4   7  11       55.47       79.16     17.39 o 
   5   7  11      284.29      294.95     27.47 o 
   6   7  11      117.21      127.90     26.31 o 
   7   7  11       37.51       39.61     22.64 o 
   8   7  11        6.91      -23.56     16.15 o 
  -9   8  11      251.08      297.15     50.11 o 
  -8   8  11        0.69       -7.80     27.45 o 
  -7   8  11      162.81      133.08     36.91 o 
  -6   8  11        9.55        4.24     14.58 o 
  -5   8  11      188.18      169.61     21.51 o 
  -4   8  11       88.73       58.07     17.03 o 
  -3   8  11      912.04      921.38     48.97 o 
  -2   8  11       25.99       27.53     18.14 o 
  -1   8  11     1126.38     1092.78     52.21 o 
   0   8  11       59.06       50.53     21.09 o 
   1   8  11      545.27      547.21     28.74 o 
   2   8  11       58.77       50.29     15.62 o 
   3   8  11       47.37       36.51     22.16 o 
   4   8  11      118.46      126.63     25.61 o 
   5   8  11       35.86       16.45     22.72 o 
   6   8  11       52.49       45.97     23.12 o 
   7   8  11      189.22      199.01     33.05 o 
  -7   9  11      234.05      327.51     53.54 o 
  -6   9  11        3.68        5.10     20.11 o 
  -5   9  11      262.54      343.49     38.19 o 
  -4   9  11        2.86       10.87     15.57 o 
  -3   9  11      225.95      243.03     25.96 o 
  -2   9  11        6.90       -2.84     18.18 o 
  -1   9  11       32.34       15.25     19.27 o 
   0   9  11       24.35       44.62     21.35 o 
   1   9  11      367.75      417.01     80.32 o 
   2   9  11       18.70        5.81     14.55 o 
   3   9  11      455.16      489.11     31.65 o 
   4   9  11       85.75       81.83     24.14 o 
   5   9  11      202.83      243.21     48.03 o 
   6   9  11      104.79       82.48     30.00 o 
  -6  10  11       33.24        4.99     32.33 o 
  -5  10  11        7.12        1.36     20.18 o 
  -4  10  11       69.72       75.89     32.85 o 
  -3  10  11      358.56      440.85     34.87 o 
  -2  10  11       14.84      -12.45     19.58 o 
  -1  10  11      461.10      499.84     45.03 o 
   0  10  11       46.01       34.19     39.35 o 
   1  10  11      230.49      191.90     34.03 o 
   2  10  11       26.81       24.88     23.27 o 
   3  10  11       28.75        5.58     17.62 o 
   4  10  11       33.74       18.47     23.41 o 
  -2  11  11      110.01      119.42     31.22 o 
  -1  11  11       60.15       38.00     24.59 o 
   0  11  11      232.54      249.68     37.22 o 
   1  11  11      100.30       97.05     29.07 o 
  -7  -9  12       18.79       40.65     33.58 o 
  -8  -8  12      163.14      186.63     45.54 o 
  -7  -8  12       27.37        0.21     26.72 o 
  -6  -8  12      306.89      427.42     55.94 o 
  -5  -8  12       66.97       25.26     26.72 o 
  -9  -7  12       78.27       81.82     38.47 o 
  -8  -7  12      144.84      139.63     40.55 o 
  -7  -7  12      117.42       73.61     33.17 o 
  -6  -7  12      261.75      263.05     44.81 o 
  -5  -7  12      281.30      325.74     45.75 o 
  -4  -7  12     1028.72      993.13     62.80 o 
 -10  -6  12      112.16       49.39     39.82 o 
  -9  -6  12      518.53      505.19     65.92 o 
  -8  -6  12      272.34      322.83     52.92 o 
  -7  -6  12        2.81        8.21     24.33 o 
  -6  -6  12      157.48      163.13     37.53 o 
  -5  -6  12      736.81      663.33     53.34 o 
  -4  -6  12      114.14      112.18     28.07 o 
  -3  -6  12     2060.95     2093.76     90.87 o 
  -2  -6  12      202.65      204.20     30.36 o 
 -11  -5  12       28.56       -4.16     35.87 o 
 -10  -5  12        7.61        7.17     31.19 o 
  -9  -5  12      451.63      529.31     63.84 o 
  -8  -5  12       26.61       -5.93     24.54 o 
  -7  -5  12      430.89      477.64     50.11 o 
  -6  -5  12       12.24       -5.09     21.21 o 
  -5  -5  12      248.51      202.95     34.52 o 
  -4  -5  12      159.85      167.50     31.19 o 
  -3  -5  12      411.34      396.96     37.74 o 
  -2  -5  12       28.14       32.75     18.61 o 
  -1  -5  12     1557.99     1624.02     69.45 o 
   6  -5  12      122.94       48.45     27.45 o 
   7  -5  12       30.48       13.20     26.30 o 
   8  -5  12       69.10       97.94     34.10 o 
   9  -5  12      163.65      203.16     44.08 o 
 -11  -4  12      922.49      881.46     75.48 o 
 -10  -4  12       25.66       11.33     28.07 o 
  -9  -4  12      303.44      341.85     52.82 o 
  -8  -4  12        6.80       -4.26     22.46 o 
  -7  -4  12      108.88      102.62     31.50 o 
  -6  -4  12       36.76        1.14     21.63 o 
  -5  -4  12     1037.68     1045.94     61.76 o 
  -4  -4  12      115.64       76.11     22.77 o 
  -3  -4  12     6149.66     6386.38    196.71 o 
  -2  -4  12      100.59       79.02     20.79 o 
  -1  -4  12     2225.13     2143.35     80.47 o 
   0  -4  12       56.81       55.83     15.91 o 
   1  -4  12      151.36      127.68     18.71 o 
   4  -4  12       23.71        1.56     17.67 o 
   5  -4  12      995.63      849.33     57.81 o 
   6  -4  12      102.59       75.69     25.78 o 
   7  -4  12      109.14      106.99     30.46 o 
   8  -4  12       11.87        9.36     24.02 o 
   9  -4  12       33.42       -5.82     26.72 o 
 -12  -3  12      120.16       78.39     40.76 o 
 -11  -3  12       88.65      162.51     44.29 o 
 -10  -3  12      184.20      137.24     40.55 o 
  -9  -3  12      511.91      524.53     53.96 o 
  -8  -3  12       18.74       -4.16     23.71 o 
  -7  -3  12      960.73      981.38     64.88 o 
  -6  -3  12       88.45       77.46     25.26 o 
  -5  -3  12      345.64      293.92     39.40 o 
  -4  -3  12     1006.85      992.40     56.04 o 
  -3  -3  12        1.30       -8.63     15.70 o 
  -2  -3  12     2633.94     2663.62     97.73 o 
  -1  -3  12     1753.21     1605.10     66.44 o 
   0  -3  12       88.81       45.54     15.18 o 
   1  -3  12     1298.41     1248.48     51.99 o 
   2  -3  12      365.82      387.31     21.33 o 
   3  -3  12     1903.71     1933.23     81.41 o 
   4  -3  12       90.93       77.15     23.71 o 
   5  -3  12       38.66       15.28     17.67 o 
   6  -3  12      121.65      105.74     26.93 o 
   7  -3  12      272.89      298.81     42.63 o 
   8  -3  12        7.34        6.13     23.81 o 
   9  -3  12      181.76      165.11     41.59 o 
  10  -3  12       58.49       33.89     34.10 o 
 -12  -2  12       25.38       57.81     38.37 o 
 -11  -2  12      280.72      292.36     52.30 o 
 -10  -2  12       52.81       48.97     29.01 o 
  -9  -2  12        1.15       29.84     25.47 o 
  -8  -2  12      222.71      203.99     38.26 o 
  -7  -2  12      439.47      419.52     44.40 o 
  -6  -2  12      846.02      866.39     58.33 o 
  -5  -2  12     1077.21     1083.68     62.59 o 
  -4  -2  12      677.43      780.71     49.70 o 
  -3  -2  12     6095.59     6324.52    188.91 o 
  -2  -2  12      751.01      746.30     45.75 o 
  -1  -2  12      678.82      643.89     39.20 o 
   0  -2  12     1641.91     1627.34     66.44 o 
   1  -2  12      225.56      209.84     39.51 o 
   2  -2  12      833.32      812.08     31.06 o 
   3  -2  12      691.15      757.68     31.02 o 
   4  -2  12      532.47      490.04     36.65 o 
   5  -2  12      198.10      244.85     34.31 o 
   6  -2  12      121.55      115.20     28.28 o 
   7  -2  12      103.62      158.14     33.89 o 
   8  -2  12      417.49      396.96     50.84 o 
   9  -2  12        6.29       -7.69     26.20 o 
  10  -2  12      577.39      661.56     64.46 o 
 -12  -1  12      817.59      813.57     75.69 o 
 -11  -1  12       22.39        7.49     28.38 o 
 -10  -1  12      704.47      752.54     64.46 o 
  -9  -1  12       76.87       57.70     27.14 o 
  -8  -1  12      623.25      617.58     53.02 o 
  -7  -1  12      731.05      722.91     54.27 o 
  -6  -1  12     1832.48     1793.18     86.82 o 
  -5  -1  12      108.59      113.95     25.06 o 
  -4  -1  12     4262.29     4126.59    138.70 o 
  -3  -1  12       68.33       77.67     20.90 o 
  -2  -1  12     4646.88     4522.76    166.51 o 
  -1  -1  12       39.24       39.06     11.50 o 
   0  -1  12      107.86      100.62     11.61 o 
   1  -1  12      149.87      144.65     13.02 o 
   2  -1  12     5608.81     5769.02    102.31 o 
   3  -1  12      439.54      409.47     19.84 o 
   4  -1  12      411.20      406.99     20.49 o 
   5  -1  12        4.64       -3.72     11.89 o 
   6  -1  12      134.71      178.41     32.75 o 
   7  -1  12      141.37      131.52     31.50 o 
   8  -1  12      644.32      634.84     55.00 o 
   9  -1  12      110.75      143.69     41.38 o 
  10  -1  12       69.11       58.74     37.43 o 
 -12   0  12       17.62       24.43     35.45 o 
 -11   0  12        3.89       22.77     32.65 o 
 -10   0  12       10.39       46.58     28.80 o 
  -9   0  12       63.48       81.30     31.19 o 
  -8   0  12      490.54      528.27     50.22 o 
  -7   0  12        5.65       -8.01     20.38 o 
  -6   0  12     1283.94     1458.60     73.92 o 
  -5   0  12        1.92      -10.26     10.76 o 
  -4   0  12       19.91       17.80     15.91 o 
  -3   0  12        2.02        9.81     12.02 o 
  -2   0  12     2121.65     2078.89     61.04 o 
  -1   0  12        8.47       16.01      8.53 o 
   0   0  12     2411.13     2218.55     47.72 o 
   1   0  12       30.73       11.12     16.43 o 
   2   0  12    15081.31    15601.60    245.42 o 
   3   0  12       13.20       16.10     10.03 o 
   4   0  12      371.62      407.75     21.29 o 
   5   0  12       47.67       50.07     30.88 o 
   6   0  12      697.19      690.87     35.76 o 
   7   0  12       27.47       53.54     26.30 o 
   8   0  12      695.63      723.22     59.26 o 
   9   0  12        4.15        7.80     27.86 o 
  10   0  12      745.37      810.24     68.62 o 
 -12   1  12      840.53      834.88     73.40 o 
 -11   1  12       17.51       19.03     31.30 o 
 -10   1  12      723.33      846.32     65.50 o 
  -9   1  12      111.69      104.70     33.89 o 
  -8   1  12      611.75      678.20     55.94 o 
  -7   1  12      739.93      727.17     53.02 o 
  -6   1  12     1932.33     1987.88     63.37 o 
  -5   1  12      119.35      114.19     12.59 o 
  -4   1  12     4201.13     3994.19     75.40 o 
  -3   1  12       73.93       85.55     16.53 o 
  -2   1  12     4302.83     4260.95    105.59 o 
  -1   1  12       64.60       79.19     15.68 o 
   0   1  12      170.24      199.93     14.63 o 
   1   1  12      106.13       94.29     19.99 o 
   2   1  12     5624.92     5889.56    105.44 o 
   3   1  12      449.66      474.89     22.04 o 
   4   1  12      398.21      399.96     21.45 o 
   5   1  12        7.35       -9.21     10.76 o 
   6   1  12      193.63      210.45     25.27 o 
   7   1  12      136.97       96.45     54.53 o 
   8   1  12      520.31      545.23     44.60 o 
   9   1  12      119.04       98.56     39.82 o 
  10   1  12       75.98       51.67     34.41 o 
 -12   2  12       21.11       20.69     29.74 o 
 -11   2  12      254.46      279.06     49.91 o 
 -10   2  12       49.46       52.71     29.84 o 
  -9   2  12        7.15      -13.31     20.90 o 
  -8   2  12      132.78      153.84     23.38 o 
  -7   2  12      466.86      482.92     31.84 o 
  -6   2  12      844.43      847.31     28.97 o 
  -5   2  12     1140.95     1149.84     44.46 o 
  -4   2  12      741.88      803.01     26.88 o 
  -3   2  12     5996.53     5977.69    215.43 o 
  -2   2  12      775.35      720.48     47.75 o 
  -1   2  12      646.74      609.22     21.43 o 
   0   2  12     1692.97     1658.25     40.24 o 
   1   2  12      210.38      192.58     21.84 o 
   2   2  12      802.74      810.66     28.69 o 
   3   2  12      700.65      737.73     28.11 o 
   4   2  12      527.05      523.11     31.82 o 
   5   2  12      172.17      172.08     19.07 o 
   6   2  12      117.88       91.89     21.50 o 
   7   2  12       57.81       60.81     21.16 o 
   8   2  12      476.16      475.90     52.76 o 
   9   2  12        5.09       -0.25     14.88 o 
  10   2  12      594.62      818.46     71.64 o 
 -12   3  12      131.46      118.32     41.69 o 
 -11   3  12       83.67       92.12     37.95 o 
 -10   3  12      179.89      187.15     42.00 o 
  -9   3  12      550.67      563.30     36.44 o 
  -8   3  12       19.53        6.42     16.33 o 
  -7   3  12      956.84      989.48     40.21 o 
  -6   3  12      116.88      103.88     18.65 o 
  -5   3  12      450.79      373.02     20.43 o 
  -4   3  12     1002.28      951.39     41.37 o 
  -3   3  12        0.84        5.86     12.23 o 
  -2   3  12     2588.70     2611.97     75.58 o 
  -1   3  12     1762.68     1638.06     39.90 o 
   0   3  12       68.39       61.23     11.36 o 
   1   3  12     1300.70     1222.28     35.93 o 
   2   3  12      359.07      387.53     27.70 o 
   3   3  12     1821.54     1946.13     50.32 o 
   4   3  12      129.00      137.50     17.42 o 
   5   3  12       58.23       48.96     14.85 o 
   6   3  12       92.34       99.48     22.93 o 
   7   3  12      294.99      269.35     70.70 o 
   8   3  12        2.53       16.33     13.75 o 
   9   3  12      196.68      176.63     22.57 o 
  10   3  12       55.03       26.32     18.97 o 
 -11   4  12      944.37     1126.83     79.54 o 
 -10   4  12       32.63        5.82     28.18 o 
  -9   4  12      257.07      259.82     42.32 o 
  -8   4  12        9.35       -5.43     22.72 o 
  -7   4  12      134.64      132.58     16.99 o 
  -6   4  12       41.86       32.45     12.23 o 
  -5   4  12      995.42      990.72     33.99 o 
  -4   4  12      129.16      103.48     19.28 o 
  -3   4  12     6055.79     6020.23    143.72 o 
  -2   4  12       91.69       90.87     18.64 o 
  -1   4  12     2133.11     2069.99     48.18 o 
   0   4  12       45.20       35.96     11.13 o 
   1   4  12      135.36      159.90     16.28 o 
   2   4  12       66.96       48.66     12.97 o 
   3   4  12      128.98      108.31     16.31 o 
   4   4  12       25.87       18.54     12.88 o 
   5   4  12      930.56      924.93     36.34 o 
   6   4  12      104.38       90.98     18.42 o 
   7   4  12       63.66       91.73     23.41 o 
   8   4  12       15.35        8.53     15.87 o 
   9   4  12       24.82       -7.99     15.14 o 
 -10   5  12        5.40      -23.08     27.03 o 
  -9   5  12      406.07      488.25     57.08 o 
  -8   5  12       26.22       23.45     13.71 o 
  -7   5  12      556.22      619.90     28.81 o 
  -6   5  12        6.20       -2.17     11.32 o 
  -5   5  12      255.57      261.62     21.99 o 
  -4   5  12      159.39      161.47     21.79 o 
  -3   5  12      413.98      380.59     28.45 o 
  -2   5  12       27.76       22.10     15.77 o 
  -1   5  12     1661.41     1781.03     62.27 o 
   0   5  12        5.15       -3.84      9.61 o 
   1   5  12     1868.97     1854.49     48.29 o 
   2   5  12        7.90       11.73     10.92 o 
   3   5  12      589.81      584.40     27.98 o 
   4   5  12      128.88      116.41     17.65 o 
   5   5  12       81.36       83.70     17.73 o 
   6   5  12      131.46      118.92     20.40 o 
   7   5  12       46.14       17.64     20.09 o 
   8   5  12       77.42       57.63     26.43 o 
   9   5  12      183.72      174.30     24.16 o 
  -9   6  12      520.15      523.55     37.91 o 
  -8   6  12      309.69      343.20     87.18 o 
  -7   6  12        4.88      -13.68     13.05 o 
  -6   6  12      143.37      198.14     32.72 o 
  -5   6  12      773.61      716.42     32.04 o 
  -4   6  12      106.29      127.22     18.40 o 
  -3   6  12     1966.33     2011.05     69.63 o 
  -2   6  12      221.55      202.91     26.00 o 
  -1   6  12      845.19      856.03     43.56 o 
   0   6  12      663.49      651.38     38.46 o 
   1   6  12      127.63      109.33     16.43 o 
   2   6  12      328.42      320.63     23.03 o 
   3   6  12      240.29      250.44     22.66 o 
   4   6  12       47.53       46.07     16.39 o 
   5   6  12      510.90      548.97     30.10 o 
   6   6  12       25.87        8.90     14.86 o 
   7   6  12       78.47       76.44     20.84 o 
   8   6  12       66.29       37.61     26.76 o 
  -9   7  12       90.54      129.86     36.91 o 
  -8   7  12      152.54       88.44     22.53 o 
  -7   7  12      135.77      122.00     30.23 o 
  -6   7  12      261.00      321.02     27.35 o 
  -5   7  12      219.41      203.54     22.25 o 
  -4   7  12      885.31      909.65     62.39 o 
  -3   7  12      129.83      137.17     34.52 o 
  -2   7  12      692.06      678.78     40.61 o 
  -1   7  12      162.57      158.84     24.97 o 
   0   7  12      385.34      337.21     34.92 o 
   1   7  12      540.79      540.62     27.12 o 
   2   7  12       77.19       74.32     16.05 o 
   3   7  12      265.24      265.05     24.24 o 
   4   7  12      261.95      315.27     26.53 o 
   5   7  12       23.42        5.46     13.95 o 
   6   7  12      204.79      200.08     25.44 o 
   7   7  12       17.77        8.60     17.78 o 
  -8   8  12      164.82      138.28     39.40 o 
  -7   8  12       25.50       19.44     31.19 o 
  -6   8  12      290.13      391.45     47.10 o 
  -5   8  12       59.95       43.99     18.21 o 
  -4   8  12        5.74        0.21     14.99 o 
  -3   8  12      327.67      396.94     37.64 o 
  -2   8  12      454.37      497.39     39.07 o 
  -1   8  12      243.95      243.86     31.01 o 
   0   8  12      527.06      508.28     39.52 o 
   1   8  12       26.06      -12.83     15.55 o 
   2   8  12      884.79      845.78     45.93 o 
   3   8  12        1.35      -12.03     13.82 o 
   4   8  12      256.96      294.47     27.85 o 
   5   8  12       12.83       -4.82     14.89 o 
   6   8  12        5.55      -20.14     15.93 o 
  -7   9  12       18.71       -3.64     32.13 o 
  -6   9  12       44.04       52.57     26.98 o 
  -5   9  12        7.91      -19.23     16.37 o 
  -4   9  12      671.70      704.07     36.36 o 
  -3   9  12       45.99       24.23     17.81 o 
  -2   9  12      805.86      790.03     47.24 o 
  -1   9  12       29.66       21.90     21.10 o 
   0   9  12       29.93        0.92     19.73 o 
   1   9  12        5.27       -8.36     20.08 o 
   2   9  12       65.80       63.25     25.19 o 
   3   9  12       17.96       21.42     16.59 o 
   4   9  12      220.29      212.74     25.81 o 
   5   9  12       32.80        9.24     17.49 o 
  -5  10  12       45.44       48.81     28.44 o 
  -4  10  12        0.55      -10.16     30.88 o 
  -3  10  12       87.67      111.84     23.95 o 
  -2  10  12       38.09       30.45     21.57 o 
  -1  10  12       27.52       25.99     26.51 o 
   0  10  12      299.84      414.66     71.22 o 
   1  10  12        7.36       -1.32     20.77 o 
   2  10  12      363.71      382.95     42.23 o 
   3  10  12       11.33      -11.67     20.25 o 
  -7  -9  13      107.53       62.28     37.53 o 
  -8  -8  13       37.69       24.64     36.49 o 
  -7  -8  13      240.35      283.53     53.34 o 
  -6  -8  13        8.61       11.44     30.36 o 
  -9  -7  13      171.18      174.77     48.55 o 
  -8  -7  13       52.84       21.83     32.65 o 
  -7  -7  13      101.78       69.87     33.48 o 
  -6  -7  13      523.07      365.46     53.34 o 
  -5  -7  13      151.52      165.52     36.70 o 
  -4  -7  13      598.41      489.08     47.93 o 
 -10  -6  13      330.29      302.97     54.90 o 
  -9  -6  13       14.94      -19.34     28.59 o 
  -8  -6  13      396.85      401.64     55.83 o 
  -7  -6  13      135.44      171.97     38.05 o 
  -6  -6  13       42.86       34.73     28.07 o 
  -5  -6  13      691.01      758.36     57.29 o 
  -4  -6  13      120.39       99.81     26.82 o 
  -3  -6  13      340.64      400.39     43.77 o 
 -11  -5  13       92.81      114.26     45.12 o 
 -10  -5  13       63.32       28.70     31.19 o 
  -9  -5  13       53.49       45.95     35.45 o 
  -8  -5  13      131.20      107.30     37.01 o 
  -7  -5  13        7.91      -10.09     23.08 o 
  -6  -5  13     1019.54     1094.50     70.39 o 
  -5  -5  13        2.68       -5.72     18.61 o 
  -4  -5  13     1675.78     1652.61     81.72 o 
  -3  -5  13       31.80       23.50     17.78 o 
  -2  -5  13      574.14      512.78     39.72 o 
  -1  -5  13      178.11      157.20     24.95 o 
   6  -5  13      104.34      126.74     34.83 o 
   7  -5  13       33.18       29.32     27.14 o 
   8  -5  13       20.25       29.63     30.46 o 
 -11  -4  13       85.77      128.51     42.00 o 
 -10  -4  13      505.56      572.15     70.39 o 
  -9  -4  13        8.16       -8.32     26.93 o 
  -8  -4  13      552.52      548.34     56.77 o 
  -7  -4  13       18.50       -1.35     24.85 o 
  -6  -4  13       21.44       21.31     23.29 o 
  -5  -4  13       93.26       49.91     25.06 o 
  -4  -4  13      559.14      519.44     42.73 o 
  -3  -4  13       39.73       11.44     19.03 o 
  -2  -4  13     2780.77     2667.46    100.85 o 
  -1  -4  13       31.50        5.20     14.35 o 
   0  -4  13     2231.21     2321.66     83.07 o 
   4  -4  13      855.19      826.88     55.21 o 
   5  -4  13       19.68        0.21     18.82 o 
   6  -4  13      865.82      849.33     60.61 o 
   7  -4  13       15.46      -20.48     20.79 o 
   8  -4  13      242.49      252.34     43.04 o 
   9  -4  13       22.58       29.32     28.59 o 
 -11  -3  13      123.35      113.95     40.44 o 
 -10  -3  13      308.74      325.53     53.54 o 
  -9  -3  13       25.45       51.88     29.63 o 
  -8  -3  13      647.69      630.06     57.60 o 
  -7  -3  13      221.74      158.04     35.25 o 
  -6  -3  13      596.30      520.89     48.97 o 
  -5  -3  13       96.45       84.63     25.68 o 
  -4  -3  13     1467.55     1544.69     73.92 o 
  -3  -3  13      852.95      814.50     51.67 o 
  -2  -3  13     1298.33     1313.56     63.53 o 
  -1  -3  13      708.83      693.69     41.59 o 
   0  -3  13      729.25      701.80     39.92 o 
   1  -3  13      222.46      210.44     22.67 o 
   2  -3  13     1706.41     1506.06     46.34 o 
   3  -3  13      408.97      418.90     36.60 o 
   4  -3  13      321.46      369.20     40.44 o 
   5  -3  13      162.47      158.66     30.46 o 
   6  -3  13      213.97      272.51     40.34 o 
   7  -3  13       78.06       62.49     28.70 o 
   8  -3  13       10.70      -10.71     26.62 o 
   9  -3  13       59.19       35.87     32.13 o 
 -12  -2  13      170.12      201.39     49.18 o 
 -11  -2  13      267.41      251.71     50.84 o 
 -10  -2  13      213.98      282.90     50.43 o 
  -9  -2  13      206.22      207.21     40.13 o 
  -8  -2  13      288.15      266.27     43.36 o 
  -7  -2  13       89.78       80.79     31.09 o 
  -6  -2  13      282.02      308.06     40.44 o 
  -5  -2  13     1686.51     1768.12     83.70 o 
  -4  -2  13      355.73      326.47     38.26 o 
  -3  -2  13     1959.75     2119.33     86.19 o 
  -2  -2  13     4325.87     4394.31    146.91 o 
  -1  -2  13       68.14       54.17     18.19 o 
   0  -2  13      959.28      890.19     47.51 o 
   1  -2  13     1264.45     1355.91     42.45 o 
   2  -2  13      327.11      332.20     21.99 o 
   3  -2  13      757.29      737.51     31.44 o 
   4  -2  13      465.11      468.70     39.92 o 
   5  -2  13       92.17      100.64     27.55 o 
   6  -2  13      295.79      261.28     38.99 o 
   7  -2  13      202.20      176.44     39.20 o 
   8  -2  13      118.78      135.99     35.66 o 
   9  -2  13       88.13       54.48     32.54 o 
  10  -2  13      242.43      260.45     50.11 o 
 -12  -1  13       16.37        3.64     31.92 o 
 -11  -1  13      785.36      889.36     74.34 o 
 -10  -1  13       87.21       32.13     29.32 o 
  -9  -1  13       52.20       85.78     30.78 o 
  -8  -1  13       13.98        7.28     22.15 o 
  -7  -1  13      881.44      885.10     60.93 o 
  -6  -1  13      229.23      176.85     33.69 o 
  -5  -1  13       86.83       44.19     20.90 o 
  -4  -1  13      111.43      108.34     24.23 o 
  -3  -1  13     2382.99     2287.97     89.21 o 
  -2  -1  13      145.61      152.50     18.19 o 
  -1  -1  13      278.74      238.02     21.31 o 
   0  -1  13      364.82      330.72     17.61 o 
   1  -1  13     2609.15     2593.40     71.93 o 
   2  -1  13      192.78      210.43     16.76 o 
   3  -1  13      141.73      154.09     14.78 o 
   4  -1  13       23.46       23.32     10.52 o 
   5  -1  13      145.33      120.24     18.67 o 
   6  -1  13       17.99       -4.47     18.82 o 
   7  -1  13      495.65      637.75     53.75 o 
   8  -1  13       19.14       29.63     28.28 o 
   9  -1  13      659.05      741.21     65.61 o 
  10  -1  13        7.51       11.64     35.04 o 
 -12   0  13       16.71      -11.64     30.36 o 
 -11   0  13      148.86      181.01     43.25 o 
 -10   0  13        8.77       16.32     25.58 o 
  -9   0  13        1.65      -21.63     23.39 o 
  -8   0  13        2.12      -11.02     20.07 o 
  -7   0  13     1872.02     2040.11     96.48 o 
  -6   0  13       29.73       20.17     20.90 o 
  -5   0  13     6070.88     6112.92    143.57 o 
  -4   0  13       48.04       59.77     16.49 o 
  -3   0  13     1865.48     1757.48     56.89 o 
  -2   0  13        0.94       -6.60      9.48 o 
  -1   0  13      102.86      122.91     11.92 o 
   0   0  13        5.78       14.52      8.01 o 
   1   0  13      180.68      218.57     17.08 o 
   2   0  13       10.61        3.41      9.07 o 
   3   0  13     3379.64     3635.70     73.67 o 
   4   0  13        7.10        3.97     10.17 o 
   5   0  13      125.69      136.92     20.72 o 
   6   0  13        3.91       10.62     15.89 o 
   7   0  13      404.66      276.46     44.19 o 
   8   0  13        3.65       -3.43     26.41 o 
   9   0  13        2.46       -9.98     28.38 o 
  10   0  13        6.29      -16.32     29.01 o 
 -12   1  13       20.82        4.78     29.84 o 
 -11   1  13      820.94      821.99     69.24 o 
 -10   1  13       97.45      138.18     38.37 o 
  -9   1  13       90.75       89.93     32.13 o 
  -8   1  13       22.91        1.25     22.98 o 
  -7   1  13      822.47      955.70     61.97 o 
  -6   1  13      238.97      263.56     26.63 o 
  -5   1  13       93.78       76.54     16.94 o 
  -4   1  13      105.36      120.06     19.87 o 
  -3   1  13     2197.87     2055.94     64.67 o 
  -2   1  13      138.21      168.51     30.46 o 
  -1   1  13      320.48      256.68     15.21 o 
   0   1  13      349.06      366.00     18.26 o 
   1   1  13     2491.44     2582.78     56.53 o 
   2   1  13      187.76      150.81     17.98 o 
   3   1  13      130.36      129.18     15.43 o 
   4   1  13       44.28       19.01     11.78 o 
   5   1  13      132.79      120.41     16.92 o 
   6   1  13       28.24        2.41     15.41 o 
   7   1  13      423.24      507.24     39.51 o 
   8   1  13       21.06      -14.04     27.24 o 
   9   1  13      721.87      836.55     68.52 o 
  10   1  13        4.16       11.75     31.50 o 
 -12   2  13      164.47      256.18     53.65 o 
 -11   2  13      259.05      261.59     50.74 o 
 -10   2  13      205.57      205.34     42.73 o 
  -9   2  13      207.26      174.98     37.74 o 
  -8   2  13      285.01      345.14     32.25 o 
  -7   2  13      104.48      137.70     23.45 o 
  -6   2  13      249.42      281.16     27.74 o 
  -5   2  13     1738.57     1707.22     43.47 o 
  -4   2  13      308.53      307.99     28.05 o 
  -3   2  13     1961.41     1984.77     63.98 o 
  -2   2  13     4378.60     4583.18    113.26 o 
  -1   2  13       62.10       43.41      9.13 o 
   0   2  13      931.71      859.36     45.62 o 
   1   2  13     1264.44     1336.95     37.68 o 
   2   2  13      318.75      331.43     21.02 o 
   3   2  13      762.13      751.38     29.30 o 
   4   2  13      464.69      476.66     24.27 o 
   5   2  13      142.67      102.25     16.36 o 
   6   2  13      241.38      228.91     28.12 o 
   7   2  13      171.56      164.89     36.70 o 
   8   2  13      122.39      107.95     25.20 o 
   9   2  13       92.85       74.75     33.27 o 
  10   2  13      252.22      290.91     53.54 o 
 -11   3  13      111.27      131.00     38.05 o 
 -10   3  13      322.16      294.96     47.31 o 
  -9   3  13        9.94        3.58     17.88 o 
  -8   3  13      663.69      679.70     39.40 o 
  -7   3  13      210.28      238.55     28.48 o 
  -6   3  13      617.85      619.15     26.40 o 
  -5   3  13      102.20      118.52     16.59 o 
  -4   3  13     1355.75     1318.65     51.41 o 
  -3   3  13      860.01      884.13     40.69 o 
  -2   3  13     1345.47     1341.24     65.92 o 
  -1   3  13      665.55      681.87     24.44 o 
   0   3  13      721.41      684.90     29.91 o 
   1   3  13      187.70      212.98     24.59 o 
   2   3  13     1654.62     1595.31     44.26 o 
   3   3  13      404.43      377.93     24.00 o 
   4   3  13      484.71      487.04     25.98 o 
   5   3  13      133.19      113.96     17.84 o 
   6   3  13      146.95      151.30     20.25 o 
   7   3  13       60.28       54.46     22.48 o 
   8   3  13        9.59      -11.74     19.75 o 
   9   3  13       59.93       52.92     26.88 o 
 -11   4  13       85.95       37.22     37.74 o 
 -10   4  13      472.83      515.28     54.17 o 
  -9   4  13        4.62       -9.25     23.91 o 
  -8   4  13      462.57      483.47     37.14 o 
  -7   4  13       24.65       13.95     11.91 o 
  -6   4  13       24.57       23.00     12.46 o 
  -5   4  13      104.28       96.08     15.53 o 
  -4   4  13      547.82      540.47     45.07 o 
  -3   4  13       31.17       14.15     16.74 o 
  -2   4  13     2722.80     2653.30     79.81 o 
  -1   4  13       30.89       18.78     17.73 o 
   0   4  13     2057.20     2139.29     65.38 o 
   1   4  13        9.81       -4.27     10.25 o 
   2   4  13      708.78      700.47     29.59 o 
   3   4  13       35.82       17.09     11.78 o 
   4   4  13      833.71      820.46     54.75 o 
   5   4  13       24.75       21.18     13.60 o 
   6   4  13      878.96      875.63     37.16 o 
   7   4  13       16.49       -4.98     18.15 o 
   8   4  13      213.22      241.73     34.44 o 
   9   4  13       25.89       35.10     26.02 o 
 -11   5  13      102.52      141.61     42.52 o 
 -10   5  13       63.96       84.11     37.22 o 
  -9   5  13       58.51       36.18     31.09 o 
  -8   5  13      175.99      248.07     30.21 o 
  -7   5  13        6.34       -1.05     12.39 o 
  -6   5  13      859.04      905.73     35.32 o 
  -5   5  13        4.03       -9.12     10.75 o 
  -4   5  13     1679.20     1664.24     61.70 o 
  -3   5  13       26.47       25.54     16.32 o 
  -2   5  13      558.44      489.31     33.45 o 
  -1   5  13      181.81      116.64     30.15 o 
   0   5  13      902.21      854.83     42.80 o 
   1   5  13       67.89       67.35     14.44 o 
   2   5  13      579.60      534.00     27.14 o 
   3   5  13      158.25      137.73     18.07 o 
   4   5  13      250.67      324.31     26.16 o 
   5   5  13       20.58       -8.28     12.40 o 
   6   5  13      116.15      113.87     20.25 o 
   7   5  13       37.20       25.73     21.70 o 
   8   5  13       22.31       15.36     22.67 o 
  -9   6  13       23.29        1.46     28.80 o 
  -8   6  13      446.09      484.12     28.62 o 
  -7   6  13      120.33      113.65     27.64 o 
  -6   6  13       47.74       65.64     16.25 o 
  -5   6  13      745.42      788.09     34.42 o 
  -4   6  13       93.03      114.51     23.34 o 
  -3   6  13      351.94      351.87     33.74 o 
  -2   6  13      919.44      869.96     44.91 o 
  -1   6  13       17.99       20.13     16.14 o 
   0   6  13     1674.86     1652.23     63.53 o 
   1   6  13       93.99       87.11     15.88 o 
   2   6  13      755.28      741.80     32.76 o 
   3   6  13      142.61      116.97     18.36 o 
   4   6  13       92.56       55.31     17.65 o 
   5   6  13       92.59       62.02     17.93 o 
   6   6  13      286.92      330.59     29.69 o 
   7   6  13       17.67      -10.09     15.73 o 
   8   6  13      172.50      192.74     34.93 o 
  -8   7  13       35.33       -8.26     19.65 o 
  -7   7  13       87.13       79.52     20.11 o 
  -6   7  13      607.38      582.80     31.46 o 
  -5   7  13      159.91      160.07     22.06 o 
  -4   7  13      506.00      476.28     30.37 o 
  -3   7  13      324.47      446.67     38.21 o 
  -2   7  13       35.17       50.90     21.84 o 
  -1   7  13      904.13      962.41     49.47 o 
   0   7  13      110.13      141.64     31.50 o 
   1   7  13      859.99      866.04     47.67 o 
   2   7  13      312.77      294.40     25.17 o 
   3   7  13      100.47       72.73     17.11 o 
   4   7  13      127.90      110.64     19.87 o 
   5   7  13      135.25      150.68     43.04 o 
   6   7  13       39.95       31.91     18.16 o 
   7   7  13       52.35       26.02     19.19 o 
  -8   8  13       48.89       53.02     32.23 o 
  -7   8  13      231.15      297.50     30.18 o 
  -6   8  13        5.51       -7.36     15.73 o 
  -5   8  13      708.95      693.51     35.74 o 
  -4   8  13      365.22      361.58     38.76 o 
  -3   8  13      332.10      368.20     41.22 o 
  -2   8  13      420.44      428.48     38.83 o 
  -1   8  13       71.80       57.87     21.94 o 
   0   8  13      108.17      115.19     26.94 o 
   1   8  13      307.20      331.68     42.99 o 
   2   8  13       94.60       68.12     23.68 o 
   3   8  13      253.87      273.92     27.07 o 
   4   8  13       96.12       64.97     20.05 o 
   5   8  13       53.76       39.33     19.59 o 
   6   8  13       68.86       66.58     21.29 o 
  -7   9  13      112.30      107.82     42.42 o 
  -6   9  13       19.01       19.34     23.71 o 
  -5   9  13       33.24        0.72     17.02 o 
  -4   9  13        8.58        4.62     17.00 o 
  -3   9  13      347.95      448.33     42.76 o 
  -2   9  13        7.01        7.23     19.59 o 
  -1   9  13      575.70      605.68     43.22 o 
   0   9  13        4.54       -3.85     18.56 o 
   1   9  13      324.71      326.77     37.76 o 
   2   9  13      116.58      117.73     28.52 o 
   3   9  13      130.61      132.53     29.03 o 
   4   9  13       70.79       53.83     19.77 o 
   5   9  13       50.88       23.82     29.14 o 
  -4  10  13       14.30       15.82     19.42 o 
  -3  10  13      219.50      263.80     29.45 o 
  -2  10  13       71.72       79.25     30.10 o 
  -1  10  13       23.36      -17.05     26.62 o 
   0  10  13       80.48       66.61     27.92 o 
   1  10  13      129.36       97.95     27.59 o 
   2  10  13        5.02       -3.76     20.32 o 
  -8  -8  14        4.94      -16.53     32.75 o 
  -7  -8  14      104.20       99.81     37.74 o 
  -6  -8  14      152.51      118.01     38.78 o 
  -9  -7  14       67.94       24.23     34.93 o 
  -8  -7  14      299.03      310.77     53.34 o 
  -7  -7  14       36.69       29.11     32.44 o 
  -6  -7  14      561.53      492.09     58.33 o 
  -5  -7  14      150.17      121.85     34.21 o 
 -10  -6  14       89.98       99.29     42.21 o 
  -9  -6  14       54.10       71.74     35.14 o 
  -8  -6  14       21.60        1.46     28.28 o 
  -7  -6  14     1062.83     1096.99     76.73 o 
  -6  -6  14       67.50       59.06     27.14 o 
  -5  -6  14      751.97      744.22     58.22 o 
  -4  -6  14      377.70      408.71     42.94 o 
  -3  -6  14       89.15      101.48     29.01 o 
 -10  -5  14      111.56      102.31     40.34 o 
  -9  -5  14      286.64      264.81     49.49 o 
  -8  -5  14       60.87       87.13     36.81 o 
  -7  -5  14      280.83      285.40     47.10 o 
  -6  -5  14       46.41       73.61     28.90 o 
  -5  -5  14      585.05      526.30     49.07 o 
  -4  -5  14        0.20      -16.53     19.86 o 
  -3  -5  14     1106.60     1168.94     65.81 o 
  -2  -5  14        2.11      -12.27     16.01 o 
   6  -5  14        7.33       13.00     23.08 o 
   7  -5  14      547.15      623.61     57.70 o 
   8  -5  14        9.33      -15.49     25.47 o 
 -11  -4  14       35.42       -4.37     32.85 o 
 -10  -4  14       44.96       43.88     34.62 o 
  -9  -4  14      586.78      545.95     58.64 o 
  -8  -4  14       78.66       79.64     31.19 o 
  -7  -4  14     1847.17     1906.92     99.60 o 
  -6  -4  14       17.44       10.09     21.11 o 
  -5  -4  14     1338.18     1316.99     72.99 o 
  -4  -4  14       25.63       25.99     20.27 o 
  -3  -4  14      250.31      233.41     32.85 o 
  -2  -4  14      120.76      119.46     26.20 o 
  -1  -4  14     1876.20     1894.55     76.83 o 
   0  -4  14      109.63      100.75     20.59 o 
   4  -4  14       97.17       41.07     22.67 o 
   5  -4  14       52.32       37.53     23.71 o 
   6  -4  14       42.93       42.11     27.55 o 
   7  -4  14      164.23      135.06     36.39 o 
   8  -4  14       88.85       91.81     36.70 o 
   9  -4  14       69.77      104.39     40.24 o 
 -11  -3  14      323.49      376.79     62.80 o 
 -10  -3  14        7.71       -7.07     32.13 o 
  -9  -3  14      243.71      252.65     50.63 o 
  -8  -3  14      437.58      381.57     51.57 o 
  -7  -3  14       54.43       42.11     26.93 o 
  -6  -3  14      424.93      406.32     43.77 o 
  -5  -3  14      971.99      977.53     61.03 o 
  -4  -3  14      154.29       91.08     25.78 o 
  -3  -3  14     2276.25     2329.67     96.17 o 
  -2  -3  14      938.33      993.33     55.00 o 
  -1  -3  14     1199.89     1055.09     53.96 o 
   0  -3  14      383.22      363.90     31.19 o 
   1  -3  14       76.80       62.38     17.67 o 
   2  -3  14      554.69      566.74     42.11 o 
   3  -3  14      246.58      210.44     33.48 o 
   4  -3  14      166.56      143.90     28.80 o 
   5  -3  14      518.55      496.25     44.92 o 
   6  -3  14       45.34       31.71     23.91 o 
   7  -3  14      676.27      621.43     55.62 o 
   8  -3  14        4.02      -20.59     25.26 o 
   9  -3  14      175.56      221.56     49.39 o 
 -11  -2  14       66.52      100.64     42.84 o 
 -10  -2  14      471.58      481.18     61.86 o 
  -9  -2  14       58.25       63.42     34.41 o 
  -8  -2  14      285.64      252.65     45.44 o 
  -7  -2  14     1794.85     1813.45     92.95 o 
  -6  -2  14      405.46      421.39     47.51 o 
  -5  -2  14      354.33      325.01     40.86 o 
  -4  -2  14     1270.07     1253.16     67.58 o 
  -3  -2  14      762.94      759.30     50.53 o 
  -2  -2  14     2682.24     2616.83     99.60 o 
  -1  -2  14      487.86      483.77     36.08 o 
   0  -2  14       51.59       32.33     16.84 o 
   1  -2  14      951.65      983.54     35.69 o 
   2  -2  14       75.42       75.03     19.23 o 
   3  -2  14      631.03      585.61     47.62 o 
   4  -2  14      132.99       77.98     23.91 o 
   5  -2  14      256.30      274.27     40.55 o 
   6  -2  14      816.77      852.04     59.68 o 
   7  -2  14       22.52      -11.02     26.41 o 
   8  -2  14      272.05      250.46     44.40 o 
   9  -2  14      122.76       93.68     40.13 o 
 -12  -1  14      147.76      215.43     51.67 o 
 -11  -1  14       97.07      100.44     41.48 o 
 -10  -1  14       38.52       40.34     32.23 o 
  -9  -1  14       62.89       76.31     34.41 o 
  -8  -1  14      103.88       40.13     27.55 o 
  -7  -1  14      238.12      193.28     37.33 o 
  -6  -1  14     3153.42     3232.02    127.16 o 
  -5  -1  14      377.72      398.93     40.44 o 
  -4  -1  14     1060.13      999.57     58.64 o 
  -3  -1  14       89.49       79.26     16.31 o 
  -2  -1  14      234.94      221.31     22.05 o 
  -1  -1  14       65.65       54.96     13.80 o 
   0  -1  14      900.54      881.60     47.84 o 
   1  -1  14       70.31       72.30     11.79 o 
   2  -1  14     3405.57     3521.06     72.01 o 
   3  -1  14      546.18      522.16     23.92 o 
   4  -1  14      721.68      681.29     27.64 o 
   5  -1  14       17.70       21.00     23.29 o 
   6  -1  14       69.25       24.95     26.51 o 
   7  -1  14        5.79        8.53     25.68 o 
   8  -1  14      501.12      516.42     58.64 o 
   9  -1  14      203.09      259.20     49.28 o 
 -12   0  14      273.17      266.68     54.27 o 
 -11   0  14       12.93       -0.31     27.97 o 
 -10   0  14     1667.80     1681.51     97.32 o 
  -9   0  14        0.85        3.53     22.67 o 
  -8   0  14       24.45       45.12     27.34 o 
  -7   0  14       65.11       41.38     28.59 o 
  -6   0  14     3585.00     3470.95    134.85 o 
  -5   0  14       40.75       41.19     16.59 o 
  -4   0  14     5127.71     5077.07    124.43 o 
  -3   0  14        6.75       12.48     12.11 o 
  -2   0  14     1007.89      899.40     39.98 o 
  -1   0  14        5.50        7.15      9.16 o 
   0   0  14      129.65       92.11     18.33 o 
   1   0  14        1.92      -10.38      8.23 o 
   2   0  14      867.39      972.84     31.98 o 
   3   0  14       10.71       15.23     10.34 o 
   4   0  14        4.83        1.80     10.74 o 
   5   0  14       55.57       45.10     16.67 o 
   6   0  14       14.71       19.34     22.46 o 
   7   0  14        6.58       -0.10     24.33 o 
   8   0  14      286.08      343.00     50.74 o 
   9   0  14        1.00       -6.55     29.11 o 
 -12   1  14      141.83       84.32     44.08 o 
 -11   1  14      100.97       89.83     37.01 o 
 -10   1  14       35.73       44.81     32.65 o 
  -9   1  14       58.27       34.83     26.62 o 
  -8   1  14       25.91        6.34     27.14 o 
  -7   1  14      223.99      194.02     26.02 o 
  -6   1  14     3077.60     3052.15     89.20 o 
  -5   1  14      392.51      389.96     31.04 o 
  -4   1  14     1121.43     1103.84     46.20 o 
  -3   1  14       66.99       62.51     16.50 o 
  -2   1  14      202.61      211.19     23.58 o 
  -1   1  14       66.60       77.18     15.28 o 
   0   1  14      804.04      708.24     26.17 o 
   1   1  14       67.97       71.86     12.51 o 
   2   1  14     3459.23     3629.06     74.50 o 
   3   1  14      549.99      496.22     24.10 o 
   4   1  14      767.60      765.96     30.59 o 
   5   1  14       31.78       35.90     16.82 o 
   6   1  14       71.03       46.15     18.52 o 
   7   1  14        3.70       -3.98     17.27 o 
   8   1  14      561.07      677.58     59.78 o 
   9   1  14      203.88      315.03     53.34 o 
 -11   2  14       77.05       97.52     37.22 o 
 -10   2  14      501.26      562.38     64.36 o 
  -9   2  14       31.27       24.43     27.03 o 
  -8   2  14      303.97      282.69     31.15 o 
  -7   2  14     1762.14     1752.17     63.94 o 
  -6   2  14      448.65      416.33     30.84 o 
  -5   2  14      341.45      353.08     31.04 o 
  -4   2  14     1327.08     1299.57     51.06 o 
  -3   2  14      782.14      825.05     39.54 o 
  -2   2  14     2614.24     2513.26     75.59 o 
  -1   2  14      445.52      431.53     19.43 o 
   0   2  14       24.09       16.80      9.33 o 
   1   2  14      924.06      921.93     31.38 o 
   2   2  14       88.91       99.59     17.35 o 
   3   2  14      670.13      656.29     28.48 o 
   4   2  14      146.14      145.99     17.84 o 
   5   2  14      300.11      301.60     23.85 o 
   6   2  14      696.08      671.25     38.96 o 
   7   2  14       29.08       31.04     19.33 o 
   8   2  14      266.12      299.64     34.58 o 
   9   2  14      134.43      198.69     47.93 o 
 -11   3  14      345.59      484.40     61.76 o 
 -10   3  14       10.59      -28.70     25.06 o 
  -9   3  14      279.97      313.29     33.51 o 
  -8   3  14      387.92      431.34     36.65 o 
  -7   3  14       60.97       56.44     20.70 o 
  -6   3  14      415.06      417.09     32.60 o 
  -5   3  14      975.20      944.36     47.10 o 
  -4   3  14      154.85      119.72     21.60 o 
  -3   3  14     2420.37     2228.22     73.14 o 
  -2   3  14      879.59      882.61     42.16 o 
  -1   3  14     1039.96      992.05     44.57 o 
   0   3  14      363.18      358.45     20.78 o 
   1   3  14       61.09       62.19     22.62 o 
   2   3  14      576.93      611.80     30.94 o 
   3   3  14      270.77      264.54     22.75 o 
   4   3  14      208.56      217.57     22.05 o 
   5   3  14      389.68      462.70     27.99 o 
   6   3  14       44.57       46.68     19.86 o 
   7   3  14      662.98      763.63     44.64 o 
   8   3  14        2.47      -22.26     19.56 o 
   9   3  14      180.67      170.30     30.67 o 
 -11   4  14       24.37       16.22     34.10 o 
 -10   4  14       42.09       23.50     31.81 o 
  -9   4  14      657.60      654.35     42.01 o 
  -8   4  14       88.64      109.60     25.94 o 
  -7   4  14     1793.76     1859.07     67.71 o 
  -6   4  14       13.42       15.83     13.11 o 
  -5   4  14     1241.36     1140.26     38.55 o 
  -4   4  14       18.20        9.05     17.21 o 
  -3   4  14      247.15      280.22     29.58 o 
  -2   4  14      133.58      162.02     24.12 o 
  -1   4  14     1628.56     1597.05     70.08 o 
   0   4  14      101.12       85.84     20.10 o 
   1   4  14     1953.41     2064.02     53.18 o 
   2   4  14       53.80       36.84     13.76 o 
   3   4  14      304.44      327.32     25.04 o 
   4   4  14       85.01       59.17     15.68 o 
   5   4  14       78.92       90.41     23.27 o 
   6   4  14       42.73       28.64     16.96 o 
   7   4  14      171.83      173.63     30.25 o 
   8   4  14       89.56      103.62     27.17 o 
   9   4  14       89.55       51.20     27.50 o 
 -10   5  14      110.40       75.38     38.78 o 
  -9   5  14      250.02      275.31     48.03 o 
  -8   5  14       58.56       70.63     23.60 o 
  -7   5  14      262.32      247.06     28.99 o 
  -6   5  14       37.87       38.89     14.17 o 
  -5   5  14      582.69      626.14     34.22 o 
  -4   5  14        0.71      -20.05     14.10 o 
  -3   5  14     1169.18     1251.44     53.85 o 
  -2   5  14        3.54       18.57     16.37 o 
  -1   5  14     1548.29     1556.83     61.30 o 
   0   5  14      304.14      301.13     31.37 o 
   1   5  14     1629.97     1547.91     45.90 o 
   2   5  14       27.58       53.83     14.85 o 
   3   5  14       61.51       46.17     14.97 o 
   4   5  14       63.49       64.08     16.62 o 
   5   5  14      566.34      534.22     30.83 o 
   6   5  14        6.99       -1.62     14.32 o 
   7   5  14      495.64      616.44     44.44 o 
   8   5  14        8.13        3.46     23.35 o 
 -10   6  14       82.64      109.69     38.78 o 
  -9   6  14       46.95       77.15     37.74 o 
  -8   6  14       23.22       26.98     20.99 o 
  -7   6  14     1131.23     1077.05     41.84 o 
  -6   6  14       48.83       61.70     17.33 o 
  -5   6  14      690.86      647.58     32.29 o 
  -4   6  14      402.38      423.16     35.05 o 
  -3   6  14       91.66       86.51     23.12 o 
  -2   6  14      347.31      377.18     35.66 o 
  -1   6  14     1857.97     1783.63     84.32 o 
   0   6  14      175.31      223.76     29.03 o 
   1   6  14      376.56      353.13     35.93 o 
   2   6  14      108.82      106.73     18.54 o 
   3   6  14       72.72       63.24     16.62 o 
   4   6  14      107.18       94.21     19.16 o 
   5   6  14       24.37       -0.37     15.45 o 
   6   6  14       97.95       72.42     20.29 o 
   7   6  14       38.65       50.38     25.99 o 
  -8   7  14      268.02      307.16     34.93 o 
  -7   7  14       36.43       18.77     17.31 o 
  -6   7  14      569.80      568.78     33.57 o 
  -5   7  14      154.72      152.24     22.62 o 
  -4   7  14      479.15      502.65     36.94 o 
  -3   7  14       99.82      133.65     26.21 o 
  -2   7  14      324.71      341.28     36.45 o 
  -1   7  14      294.29      311.91     34.04 o 
   0   7  14      563.50      488.30     37.67 o 
   1   7  14     1003.80     1026.65     66.75 o 
   2   7  14      176.35      167.91     28.75 o 
   3   7  14       88.10       44.06     17.52 o 
   4   7  14       83.07       68.31     18.50 o 
   5   7  14      250.62      238.99     36.58 o 
   6   7  14        3.00       -0.66     17.22 o 
  -8   8  14        6.45        2.39     29.11 o 
  -7   8  14       88.75       60.79     20.35 o 
  -6   8  14      140.85      143.52     22.87 o 
  -5   8  14       95.84      108.77     22.70 o 
  -4   8  14      473.28      548.62     36.46 o 
  -3   8  14      104.12       76.49     24.25 o 
  -2   8  14      520.04      533.15     40.58 o 
  -1   8  14      577.79      550.02     40.96 o 
   0   8  14      607.28      519.20     43.88 o 
   1   8  14      105.99       80.05     24.48 o 
   2   8  14       14.75      -13.08     17.54 o 
   3   8  14       20.14       30.43     21.58 o 
   4   8  14      407.33      405.22     31.73 o 
   5   8  14       89.25       90.80     21.63 o 
  -6   9  14      322.51      383.40     41.45 o 
  -5   9  14       32.68       14.61     17.78 o 
  -4   9  14       74.19       68.44     20.61 o 
  -3   9  14       15.92       15.72     19.96 o 
  -2   9  14      150.07      162.69     32.27 o 
  -1   9  14        4.93      -14.77     19.38 o 
   0   9  14      309.35      326.14     48.45 o 
   1   9  14        3.97        4.25     21.01 o 
   2   9  14      317.10      260.18     35.44 o 
   3   9  14       10.89      -19.88     20.86 o 
   4   9  14      191.11      220.64     36.27 o 
  -3  10  14        1.70        7.62     18.31 o 
  -2  10  14      297.76      354.39     41.31 o 
  -1  10  14       66.55       46.72     25.24 o 
   0  10  14       55.95       35.58     24.88 o 
   1  10  14       28.34       30.41     26.79 o 
  -7  -8  15      207.24      151.28     43.04 o 
  -8  -7  15      132.12      104.18     39.61 o 
  -7  -7  15      501.00      608.95     69.14 o 
  -6  -7  15      128.26      136.20     38.26 o 
  -5  -7  15      759.66      829.79     64.46 o 
  -9  -6  15      105.04       67.27     39.20 o 
  -8  -6  15      236.34      210.23     49.28 o 
  -7  -6  15       95.13       48.55     34.00 o 
  -6  -6  15     1068.89     1148.67     77.04 o 
  -5  -6  15      138.54      152.32     36.70 o 
  -4  -6  15      182.39      162.40     34.41 o 
 -10  -5  15      383.27      387.81     60.20 o 
  -9  -5  15        7.63      -14.45     26.93 o 
  -8  -5  15      521.53      536.49     62.69 o 
  -7  -5  15       40.37       39.61     31.71 o 
  -6  -5  15      542.58      558.94     54.58 o 
  -5  -5  15       63.25       41.69     25.78 o 
  -4  -5  15       23.95        3.43     19.86 o 
  -3  -5  15       76.41       52.51     23.08 o 
  -2  -5  15     3757.08     3923.01    135.06 o 
   6  -5  15      423.39      452.48     56.46 o 
   7  -5  15       19.86       -3.85     24.95 o 
   8  -5  15      182.77      190.99     45.33 o 
 -10  -4  15       14.20       -0.83     31.19 o 
  -9  -4  15        1.25       40.65     35.97 o 
  -8  -4  15      751.05      727.48     66.13 o 
  -7  -4  15      225.02      239.76     44.92 o 
  -6  -4  15     1466.62     1472.12     84.11 o 
  -5  -4  15        8.36       13.93     23.29 o 
  -4  -4  15     1082.68     1121.11     67.89 o 
  -3  -4  15       68.62       39.92     22.15 o 
  -2  -4  15     1517.03     1623.19     77.56 o 
  -1  -4  15      425.64      424.30     37.01 o 
   4  -4  15      476.27      459.24     45.23 o 
   5  -4  15       34.76       26.41     24.95 o 
   6  -4  15      618.29      678.41     57.81 o 
   7  -4  15       25.93       15.91     29.42 o 
   8  -4  15       75.92       66.44     33.27 o 
 -11  -3  15      127.65      146.70     48.66 o 
 -10  -3  15      306.36      381.16     59.89 o 
  -9  -3  15       65.31       62.59     32.13 o 
  -8  -3  15      630.44      597.62     57.60 o 
  -7  -3  15      463.08      483.25     56.14 o 
  -6  -3  15      352.20      353.19     46.47 o 
  -5  -3  15      267.60      233.41     37.22 o 
  -4  -3  15      203.24      252.96     36.60 o 
  -3  -3  15      258.18      296.84     38.78 o 
  -2  -3  15     4858.08     4712.98    159.28 o 
  -1  -3  15      884.49      818.56     49.80 o 
   0  -3  15      537.10      466.20     36.08 o 
   1  -3  15       29.22       33.06     16.95 o 
   2  -3  15      573.22      544.18     43.67 o 
   3  -3  15      189.86      183.09     31.92 o 
   4  -3  15      296.29      278.85     39.72 o 
   5  -3  15      288.51      212.93     36.60 o 
   6  -3  15      277.25      336.66     46.99 o 
   7  -3  15       82.56      101.27     34.21 o 
   8  -3  15      294.68      368.37     52.82 o 
 -11  -2  15      246.40      208.56     53.65 o 
 -10  -2  15        3.76      -26.62     27.86 o 
  -9  -2  15      670.58      623.82     59.47 o 
  -8  -2  15       69.34       53.34     31.71 o 
  -7  -2  15      522.35      507.90     50.32 o 
  -6  -2  15     1565.23     1659.47     86.71 o 
  -5  -2  15      158.06       95.65     29.63 o 
  -4  -2  15      539.28      563.42     45.85 o 
  -3  -2  15     1813.15     1668.41     78.91 o 
  -2  -2  15      862.06      860.88     51.99 o 
  -1  -2  15     2006.59     2062.67     84.53 o 
   0  -2  15       23.72       11.54     15.08 o 
   1  -2  15      448.39      471.59     25.29 o 
   2  -2  15      243.56      243.18     22.20 o 
   3  -2  15       75.28       52.92     22.56 o 
   4  -2  15      130.98      148.78     30.26 o 
   5  -2  15      264.98      272.09     40.34 o 
   6  -2  15      312.41      327.82     45.64 o 
   7  -2  15      291.86      333.64     51.99 o 
   8  -2  15       41.61       48.24     33.06 o 
   9  -2  15      287.43      307.86     54.79 o 
 -11  -1  15       62.62       34.93     34.21 o 
 -10  -1  15      112.54      116.86     38.26 o 
  -9  -1  15       39.53       32.75     27.66 o 
  -8  -1  15      587.76      574.54     54.38 o 
  -7  -1  15      411.81      392.18     49.59 o 
  -6  -1  15      373.68      425.55     49.18 o 
  -5  -1  15     5100.03     5165.46    178.62 o 
  -4  -1  15      190.28      203.99     34.52 o 
  -3  -1  15     2303.34     2449.41     73.47 o 
  -2  -1  15      256.85      269.91     36.91 o 
  -1  -1  15      703.72      639.10     33.42 o 
   0  -1  15      176.55      153.06     14.69 o 
   1  -1  15        2.58        5.71     14.02 o 
   2  -1  15     1021.41     1044.32     33.55 o 
   3  -1  15     1414.57     1496.87     43.37 o 
   4  -1  15      100.32       99.80     18.29 o 
   5  -1  15      784.05      757.84     55.42 o 
   6  -1  15       54.63       52.09     28.59 o 
   7  -1  15      794.09      736.11     60.93 o 
   8  -1  15        8.32       -8.21     31.09 o 
   9  -1  15        3.76      -11.75     29.22 o 
 -11   0  15      839.73      862.85     73.40 o 
 -10   0  15        1.89      -13.10     26.62 o 
  -9   0  15      949.02     1032.22     74.34 o 
  -8   0  15        6.25        6.24     23.19 o 
  -7   0  15     1177.09     1155.53     72.99 o 
  -6   0  15       35.88       26.20     24.95 o 
  -5   0  15       65.34       62.10     19.51 o 
  -4   0  15        9.51        7.36     14.47 o 
  -3   0  15     1549.32     1474.15     54.02 o 
  -2   0  15       11.31        3.13     12.25 o 
  -1   0  15     2132.04     2161.79     67.58 o 
   0   0  15        1.80       -5.43      8.18 o 
   1   0  15     1211.29     1176.92     35.25 o 
   2   0  15       13.79       21.22     10.36 o 
   3   0  15      151.60      138.30     16.61 o 
   4   0  15        0.06      -10.09     10.85 o 
   5   0  15       38.41       26.36     16.03 o 
   6   0  15       13.71        4.05     23.08 o 
   7   0  15     1098.58     1189.73     76.94 o 
   8   0  15       11.12       -0.62     28.90 o 
   9   0  15      254.66      345.60     53.65 o 
 -11   1  15       69.60       39.61     33.89 o 
 -10   1  15      105.33      143.90     40.24 o 
  -9   1  15       29.66       47.62     32.13 o 
  -8   1  15      578.17      642.95     56.87 o 
  -7   1  15      323.07      362.28     62.85 o 
  -6   1  15      344.79      405.42     34.77 o 
  -5   1  15     5329.96     5281.03    132.39 o 
  -4   1  15      183.18      189.02     24.70 o 
  -3   1  15     2326.94     2318.55     73.39 o 
  -2   1  15      251.15      259.68     27.10 o 
  -1   1  15      708.14      705.16     25.05 o 
   0   1  15      185.54      166.59     15.46 o 
   1   1  15        7.79       29.74     31.88 o 
   2   1  15     1030.37      994.81     48.97 o 
   3   1  15     1456.74     1412.00     42.87 o 
   4   1  15       99.62      102.47     16.78 o 
   5   1  15      826.07      843.25     55.94 o 
   6   1  15       53.86       64.79     19.87 o 
   7   1  15      780.97      764.49     61.55 o 
   8   1  15        6.35        3.85     27.24 o 
   9   1  15        3.39        6.65     29.53 o 
 -11   2  15      302.96      342.17     58.54 o 
 -10   2  15        6.25      -27.66     25.58 o 
  -9   2  15      670.31      620.29     58.12 o 
  -8   2  15       38.45       35.46     22.72 o 
  -7   2  15      479.03      447.28     33.48 o 
  -6   2  15     1593.27     1614.37     61.60 o 
  -5   2  15      161.63      218.30     27.13 o 
  -4   2  15      575.90      553.83     35.05 o 
  -3   2  15     1729.04     1654.78     60.00 o 
  -2   2  15      915.55      943.12     44.08 o 
  -1   2  15     1930.81     1956.09     65.67 o 
   0   2  15       26.53       27.93     10.60 o 
   1   2  15      423.11      390.97     21.58 o 
   2   2  15      291.91      347.31     22.70 o 
   3   2  15       91.69       60.29     14.48 o 
   4   2  15      190.41      202.49     21.02 o 
   5   2  15      229.63      208.25     30.12 o 
   6   2  15      302.42      307.02     37.69 o 
   7   2  15      289.47      354.85     36.91 o 
   8   2  15       38.77       49.75     25.61 o 
   9   2  15      298.35      291.84     52.51 o 
 -11   3  15      122.42      131.31     40.65 o 
 -10   3  15      305.98      373.15     58.02 o 
  -9   3  15       67.65       68.15     23.42 o 
  -8   3  15      597.26      634.55     40.45 o 
  -7   3  15      440.39      470.55     35.19 o 
  -6   3  15      333.00      310.97     31.94 o 
  -5   3  15      289.67      279.58     29.44 o 
  -4   3  15      206.40      214.36     27.34 o 
  -3   3  15      328.82      367.96     33.26 o 
  -2   3  15     4719.23     4822.80    123.66 o 
  -1   3  15      875.00      830.80     42.60 o 
   0   3  15      468.18      414.46     31.17 o 
   1   3  15       40.01       39.25     12.77 o 
   2   3  15      602.20      667.08     29.44 o 
   3   3  15      229.67      220.89     21.07 o 
   4   3  15      294.95      311.31     25.77 o 
   5   3  15      288.22      277.15     24.79 o 
   6   3  15      276.31      314.71     33.87 o 
   7   3  15       84.86       88.97     25.10 o 
   8   3  15      290.40      403.20     93.83 o 
 -10   4  15       18.24      -22.15     31.09 o 
  -9   4  15        0.69      -25.86     17.24 o 
  -8   4  15      736.72      866.12     48.55 o 
  -7   4  15      222.07      274.53     41.80 o 
  -6   4  15     1404.18     1407.63     65.92 o 
  -5   4  15        5.92        0.13     12.13 o 
  -4   4  15     1289.86     1287.36     54.53 o 
  -3   4  15       73.23       77.35     21.66 o 
  -2   4  15     1681.34     1697.84     63.28 o 
  -1   4  15      400.30      408.02     35.67 o 
   0   4  15      223.28      196.99     26.32 o 
   1   4  15       37.94       22.20     15.08 o 
   2   4  15      617.89      700.48     31.22 o 
   3   4  15       81.54       81.38     19.44 o 
   4   4  15      453.59      466.73     27.63 o 
   5   4  15       30.73       16.60     15.07 o 
   6   4  15      639.99      718.25     44.29 o 
   7   4  15       20.21        2.21     21.18 o 
   8   4  15       75.58      102.76     29.30 o 
 -10   5  15      363.78      569.76     65.09 o 
  -9   5  15        5.85       -5.51     32.96 o 
  -8   5  15      523.84      515.18     41.53 o 
  -7   5  15       37.51       23.60     21.45 o 
  -6   5  15      510.11      457.54     27.99 o 
  -5   5  15       63.64       52.01     16.94 o 
  -4   5  15       25.17        9.87     17.11 o 
  -3   5  15       76.30       80.08     22.20 o 
  -2   5  15     3709.15     3700.76    162.77 o 
  -1   5  15       34.02       39.54     22.35 o 
   0   5  15     2895.31     3000.91    122.17 o 
   1   5  15      186.93      150.58     26.42 o 
   2   5  15      910.12      935.74     51.22 o 
   3   5  15       66.85       37.81     16.19 o 
   4   5  15       57.97       47.56     16.17 o 
   5   5  15       31.31       44.35     17.28 o 
   6   5  15      417.41      458.72     33.71 o 
   7   5  15       15.09       27.38     26.46 o 
   8   5  15      157.59      134.29     31.24 o 
  -9   6  15      107.29      116.97     43.25 o 
  -8   6  15      213.50      186.13     32.04 o 
  -7   6  15       79.57       51.41     22.30 o 
  -6   6  15     1062.20     1054.19     41.48 o 
  -5   6  15      133.41      145.84     21.49 o 
  -4   6  15      206.51      226.52     30.43 o 
  -3   6  15      134.13      140.96     26.63 o 
  -2   6  15      117.92       93.18     23.83 o 
  -1   6  15      674.12      702.59     44.32 o 
   0   6  15      297.00      361.19     36.08 o 
   1   6  15        5.93      -10.79     18.33 o 
   2   6  15       17.57       26.24     18.50 o 
   3   6  15       69.00       49.04     16.54 o 
   4   6  15      469.92      505.01     32.47 o 
   5   6  15       11.38      -18.03     16.58 o 
   6   6  15      261.99      302.85     30.41 o 
   7   6  15        9.60        8.02     22.46 o 
  -8   7  15      140.11      195.78     42.94 o 
  -7   7  15      524.27      571.32     34.99 o 
  -6   7  15      129.39      113.28     21.62 o 
  -5   7  15      850.82      871.00     39.26 o 
  -4   7  15      111.88       92.89     24.32 o 
  -3   7  15        5.85      -11.58     17.05 o 
  -2   7  15     1107.73     1101.45     55.69 o 
  -1   7  15      186.83      178.88     29.79 o 
   0   7  15      598.57      617.01     42.73 o 
   1   7  15        9.26       -5.67     17.99 o 
   2   7  15        6.02      -10.14     17.14 o 
   3   7  15      350.48      343.26     58.17 o 
   4   7  15      113.74       94.72     20.76 o 
   5   7  15      268.51      308.11     30.29 o 
   6   7  15      129.76      149.28     29.52 o 
  -7   8  15      215.93      200.90     27.50 o 
  -6   8  15       38.03        8.08     19.79 o 
  -5   8  15       10.33       -1.61     17.10 o 
  -4   8  15       43.62        9.36     17.64 o 
  -3   8  15      708.02      735.44     47.60 o 
  -2   8  15      113.21      116.80     29.77 o 
  -1   8  15      568.45      575.88     42.22 o 
   0   8  15       65.92       37.48     23.82 o 
   1   8  15      418.58      482.58     44.63 o 
   2   8  15       46.34       31.45     22.39 o 
   3   8  15       15.56       -6.57     20.90 o 
   4   8  15        6.80      -22.81     20.92 o 
   5   8  15       78.24       51.01     21.90 o 
  -5   9  15      211.78      234.82     29.37 o 
  -4   9  15       32.64       29.86     19.41 o 
  -3   9  15      241.74      291.86     38.87 o 
  -2   9  15       13.58       14.08     22.54 o 
  -1   9  15       51.16       13.98     20.18 o 
   0   9  15        0.53       -7.50     22.77 o 
   1   9  15       54.86       52.97     26.50 o 
   2   9  15        4.04       10.09     21.42 o 
   3   9  15       68.54       80.76     27.05 o 
  -8  -7  16       13.55       17.26     34.83 o 
  -7  -7  16      363.95      293.20     53.34 o 
  -6  -7  16      138.00      132.56     39.09 o 
  -9  -6  16      109.57      106.67     43.56 o 
  -8  -6  16      295.17      239.86     49.39 o 
  -7  -6  16       33.79       32.54     30.36 o 
  -6  -6  16      111.47       50.74     32.75 o 
  -5  -6  16      316.93      342.37     48.76 o 
  -4  -6  16       31.76       34.62     25.58 o 
  -9  -5  16      794.25      743.39     70.80 o 
  -8  -5  16       45.19       45.02     31.30 o 
  -7  -5  16     1387.61     1446.33     88.89 o 
  -6  -5  16       29.17       20.90     29.01 o 
  -5  -5  16      360.38      341.33     47.20 o 
  -4  -5  16       37.00       34.00     23.50 o 
  -3  -5  16      153.06      161.36     31.30 o 
   6  -5  16       44.02       15.70     29.22 o 
   7  -5  16       83.80       85.88     36.18 o 
 -10  -4  16        8.28       16.22     33.48 o 
  -9  -4  16      281.87      311.29     55.62 o 
  -8  -4  16      180.03      189.33     43.77 o 
  -7  -4  16       29.19       40.44     30.15 o 
  -6  -4  16      110.02      116.13     34.83 o 
  -5  -4  16      920.24     1006.95     68.00 o 
  -4  -4  16       19.70        1.56     20.90 o 
  -3  -4  16     2031.81     2091.57     95.65 o 
  -2  -4  16      205.60      174.88     31.81 o 
  -1  -4  16     1541.50     1665.29     75.17 o 
   4  -4  16       56.70       71.84     29.01 o 
   5  -4  16      490.85      482.73     54.69 o 
   6  -4  16       76.00       51.88     29.84 o 
   7  -4  16      778.61      925.96     70.28 o 
   8  -4  16       20.57        4.16     29.32 o 
 -10  -3  16      210.40      170.20     50.63 o 
  -9  -3  16      968.18      974.62     77.04 o 
  -8  -3  16       37.59       16.64     26.72 o 
  -7  -3  16     1168.39     1129.43     75.79 o 
  -6  -3  16       14.67       -7.69     22.35 o 
  -5  -3  16      157.44      164.59     36.29 o 
  -4  -3  16     1459.15     1564.23     81.62 o 
  -3  -3  16      847.80      824.69     54.69 o 
  -2  -3  16      639.26      656.68     48.45 o 
  -1  -3  16      445.21      457.89     40.65 o 
   0  -3  16       51.78       31.50     17.78 o 
   3  -3  16      409.02      390.20     40.03 o 
   4  -3  16      349.45      387.39     45.02 o 
   5  -3  16      290.90      366.50     48.03 o 
   6  -3  16      409.64      427.63     53.96 o 
   7  -3  16       25.35        6.03     29.84 o 
   8  -3  16      106.25      157.83     43.36 o 
 -11  -2  16      185.94      220.94     51.67 o 
 -10  -2  16      406.60      452.69     61.03 o 
  -9  -2  16      106.24      119.46     39.82 o 
  -8  -2  16      901.68      870.96     67.79 o 
  -7  -2  16      131.73       98.88     36.39 o 
  -6  -2  16      568.76      593.57     53.13 o 
  -5  -2  16     1540.75     1450.91     81.51 o 
  -4  -2  16     1430.38     1500.40     79.02 o 
  -3  -2  16      932.43      946.96     59.16 o 
  -2  -2  16        8.99        0.52     17.99 o 
  -1  -2  16      428.40      466.52     38.99 o 
   0  -2  16      183.34      172.69     27.97 o 
   1  -2  16       34.69       16.72     15.70 o 
   2  -2  16      840.45      846.27     37.04 o 
   3  -2  16      254.08      289.25     38.57 o 
   4  -2  16      437.87      448.42     42.63 o 
   5  -2  16      226.17      258.47     41.38 o 
   6  -2  16       79.66       36.49     27.34 o 
   7  -2  16      284.04      250.57     47.62 o 
   8  -2  16      141.26      129.34     44.08 o 
 -11  -1  16       41.79       18.40     33.37 o 
 -10  -1  16     1278.11     1109.99     81.93 o 
  -9  -1  16       14.05       57.29     32.75 o 
  -8  -1  16       12.65      -14.24     25.26 o 
  -7  -1  16     1261.53     1267.09     78.39 o 
  -6  -1  16     2017.71     1986.35     98.04 o 
  -5  -1  16      100.94      136.20     34.21 o 
  -4  -1  16     4151.39     4257.69    153.46 o 
  -3  -1  16       19.96       11.76     14.34 o 
  -2  -1  16     2502.02     2433.37     74.23 o 
  -1  -1  16        8.68        5.56     13.01 o 
   0  -1  16      567.20      581.42     24.86 o 
   1  -1  16       13.18       10.00     10.26 o 
   2  -1  16      232.59      261.15     20.29 o 
   3  -1  16     1646.91     1616.33     45.43 o 
   4  -1  16      388.05      434.18     42.63 o 
   5  -1  16       16.83        8.01     22.35 o 
   6  -1  16      733.65      745.99     58.85 o 
   7  -1  16       56.67       63.21     32.13 o 
   8  -1  16      296.75      329.90     52.30 o 
 -11   0  16        1.85      -26.62     28.70 o 
 -10   0  16      514.58      609.99     70.91 o 
  -9   0  16       83.10       95.76     35.66 o 
  -8   0  16      107.08      158.97     38.16 o 
  -7   0  16      114.42       65.09     33.27 o 
  -6   0  16     1244.27     1328.33     76.83 o 
  -5   0  16       96.11       83.26     20.58 o 
  -4   0  16     1073.87     1007.34     46.41 o 
  -3   0  16        0.11      -10.16     13.72 o 
  -2   0  16      147.91      107.78     19.86 o 
  -1   0  16        0.15       13.54     15.34 o 
   0   0  16       33.25       24.57      9.74 o 
   1   0  16        0.10        5.98      9.96 o 
   2   0  16     3177.61     3349.10     72.65 o 
   3   0  16       12.14        8.77     11.61 o 
   4   0  16     1111.16     1158.15     47.90 o 
   5   0  16        9.27       -4.75     15.14 o 
   6   0  16       25.12        7.49     28.59 o 
   7   0  16        8.40       15.28     28.28 o 
   8   0  16      341.73      339.36     51.67 o 
 -11   1  16       38.34       21.00     35.14 o 
 -10   1  16     1344.43     1258.25     85.36 o 
  -9   1  16       18.48       28.59     30.57 o 
  -8   1  16       23.91       28.07     28.07 o 
  -7   1  16     1244.91     1182.03     53.48 o 
  -6   1  16     2116.08     2103.74     72.67 o 
  -5   1  16      112.34      111.40     22.39 o 
  -4   1  16     4088.01     3993.78    199.83 o 
  -3   1  16       20.00       22.41     16.95 o 
  -2   1  16     2552.86     2469.94     76.78 o 
  -1   1  16       16.01        8.47     12.97 o 
   0   1  16      574.08      623.81     25.27 o 
   1   1  16       11.34       -1.36      9.67 o 
   2   1  16      233.53      223.43     20.60 o 
   3   1  16     1655.97     1636.30     47.56 o 
   4   1  16      403.94      481.64     27.20 o 
   5   1  16       17.21       20.93     16.11 o 
   6   1  16      697.43      679.69     40.04 o 
   7   1  16       59.75      111.66     36.91 o 
   8   1  16      294.14      452.58     61.97 o 
 -11   2  16      209.01      158.55     47.31 o 
 -10   2  16      406.02      471.71     62.59 o 
  -9   2  16      128.59      123.72     39.30 o 
  -8   2  16      789.66      825.99     45.62 o 
  -7   2  16      146.60      145.92     37.12 o 
  -6   2  16      543.73      507.05     36.03 o 
  -5   2  16     1570.86     1581.76     61.31 o 
  -4   2  16     1522.33     1575.90     60.42 o 
  -3   2  16      875.06      903.30     45.24 o 
  -2   2  16        7.60        2.20     20.07 o 
  -1   2  16      412.72      471.44     32.89 o 
   0   2  16      241.61      224.38     26.79 o 
   1   2  16       26.43       10.05     11.11 o 
   2   2  16      902.49      942.39     34.23 o 
   3   2  16      265.83      257.22     22.40 o 
   4   2  16      459.41      522.74     27.57 o 
   5   2  16      239.62      232.47     36.86 o 
   6   2  16       83.22       48.28     35.35 o 
   7   2  16      286.20      336.41     50.01 o 
   8   2  16      141.99      172.80     45.54 o 
 -10   3  16      248.78      256.81     48.97 o 
  -9   3  16      892.99      823.19     47.01 o 
  -8   3  16       31.67       38.94     20.44 o 
  -7   3  16     1117.17     1093.74     52.91 o 
  -6   3  16       19.40       12.21     17.14 o 
  -5   3  16      155.70      165.10     26.13 o 
  -4   3  16     1558.97     1572.50     61.55 o 
  -3   3  16      878.79      855.75     44.59 o 
  -2   3  16      581.41      563.68     38.04 o 
  -1   3  16      510.16      507.51     35.66 o 
   0   3  16       43.10       14.04     17.83 o 
   1   3  16      831.75      877.67     33.13 o 
   2   3  16        1.61       -0.42     11.88 o 
   3   3  16      470.22      453.55     27.19 o 
   4   3  16      342.63      398.86     28.79 o 
   5   3  16      285.99      288.73     31.47 o 
   6   3  16      433.19      498.85     41.24 o 
   7   3  16       25.66       50.85     23.97 o 
   8   3  16      101.04      124.55     29.37 o 
 -10   4  16       10.77      -18.51     29.22 o 
  -9   4  16      312.23      374.77     38.48 o 
  -8   4  16      163.66      206.22     33.11 o 
  -7   4  16       29.36       23.65     19.86 o 
  -6   4  16      113.76      145.10     26.53 o 
  -5   4  16     1014.56     1035.32     76.73 o 
  -4   4  16       22.29       10.18     16.98 o 
  -3   4  16     2143.84     2229.55    137.29 o 
  -2   4  16      203.96      238.64     30.33 o 
  -1   4  16     1447.89     1490.05     60.90 o 
   0   4  16       30.32       20.47     19.01 o 
   1   4  16      156.39      183.89     27.95 o 
   2   4  16       63.86       58.42     16.40 o 
   3   4  16      413.04      459.34     29.66 o 
   4   4  16       51.59       49.44     16.99 o 
   5   4  16      547.56      560.20     32.07 o 
   6   4  16       74.89       52.59     24.63 o 
   7   4  16      806.40      841.02     62.12 o 
   8   4  16       17.83       -8.33     22.04 o 
  -9   5  16      815.38      821.30     50.68 o 
  -8   5  16       41.82       21.68     21.88 o 
  -7   5  16     1365.07     1359.27     61.45 o 
  -6   5  16       28.54       17.78     20.69 o 
  -5   5  16      340.23      371.37     26.55 o 
  -4   5  16       29.87       26.64     19.23 o 
  -3   5  16      161.32      104.93     24.78 o 
  -2   5  16        4.39      -12.30     17.90 o 
  -1   5  16      327.15      343.17     35.60 o 
   0   5  16       62.22       61.34     21.89 o 
   1   5  16      890.79      894.61     81.20 o 
   2   5  16       29.49        1.85     19.24 o 
   3   5  16      460.27      506.16     29.53 o 
   4   5  16        7.51       -3.34     14.09 o 
   5   5  16      188.18      223.08     25.27 o 
   6   5  16       42.82       51.06     36.91 o 
   7   5  16       89.93       60.98     27.55 o 
  -9   6  16      108.12      125.08     42.94 o 
  -8   6  16      289.70      314.52     37.60 o 
  -7   6  16       31.89       23.32     22.07 o 
  -6   6  16       87.30       81.56     19.69 o 
  -5   6  16      349.44      361.07     29.19 o 
  -4   6  16       38.56       35.98     21.02 o 
  -3   6  16      188.53      190.01     30.02 o 
  -2   6  16       94.80       50.99     22.08 o 
  -1   6  16     1562.73     1549.96     65.97 o 
   0   6  16      234.84      239.86     33.21 o 
   1   6  16       19.76       42.22     20.98 o 
   2   6  16       36.67       20.85     19.11 o 
   3   6  16      301.35      318.12     35.93 o 
   4   6  16      109.74      130.65     22.64 o 
   5   6  16      311.83      397.91     43.11 o 
   6   6  16       25.77       20.90     18.96 o 
  -8   7  16       13.16        5.80     23.55 o 
  -7   7  16      399.38      395.71     42.34 o 
  -6   7  16      129.13      122.64     22.67 o 
  -5   7  16      115.26      122.23     22.65 o 
  -4   7  16      360.47      386.95     39.79 o 
  -3   7  16      251.58      274.46     35.79 o 
  -2   7  16      501.35      496.35     43.80 o 
  -1   7  16      563.23      556.98     42.74 o 
   0   7  16      592.30      563.92     42.34 o 
   1   7  16        1.90       -4.18     18.77 o 
   2   7  16       21.85       -0.95     18.00 o 
   3   7  16       76.85       46.84     22.84 o 
   4   7  16      144.03      171.57     32.43 o 
   5   7  16       36.94       24.79     19.18 o 
  -6   8  16      412.01      495.44     36.95 o 
  -5   8  16       50.33       12.18     17.64 o 
  -4   8  16       20.84        0.95     17.37 o 
  -3   8  16       50.37       31.59     22.55 o 
  -2   8  16      264.87      300.99     38.23 o 
  -1   8  16      158.24      143.53     29.84 o 
   0   8  16       99.21       95.24     26.68 o 
   1   8  16        6.64       -4.46     18.95 o 
   2   8  16      145.02      150.01     32.00 o 
   3   8  16       30.59       22.10     21.99 o 
   4   8  16      187.29      226.66     37.42 o 
  -4   9  16      559.04      562.44     40.04 o 
  -3   9  16        8.68      -12.37     21.54 o 
  -2   9  16      465.08      460.95     45.86 o 
  -1   9  16       21.33       -0.78     21.57 o 
   0   9  16       31.49       29.05     25.27 o 
   1   9  16        3.76       -8.45     20.58 o 
   2   9  16        5.35      -16.89     22.47 o 
  -7  -7  17      146.68      139.01     43.36 o 
  -6  -7  17      337.44      304.11     51.05 o 
  -8  -6  17      307.28      278.95     55.00 o 
  -7  -6  17      262.45      296.52     53.34 o 
  -6  -6  17       79.51       69.87     33.06 o 
  -5  -6  17      204.30      233.62     42.73 o 
  -9  -5  17       11.45       16.84     35.14 o 
  -8  -5  17      279.90      293.20     53.75 o 
  -7  -5  17       11.13      -13.31     27.24 o 
  -6  -5  17      963.56     1014.86     73.30 o 
  -5  -5  17        4.99       -9.05     23.71 o 
  -4  -5  17     1124.57     1172.47     72.47 o 
  -3  -5  17       16.95        1.66     21.31 o 
 -10  -4  17      584.35      708.87     81.93 o 
  -9  -4  17       12.51       12.79     31.61 o 
  -8  -4  17      758.39      717.92     68.10 o 
  -7  -4  17       22.31       36.29     31.30 o 
  -6  -4  17       83.81       82.03     29.94 o 
  -5  -4  17       63.68       13.83     23.71 o 
  -4  -4  17      519.33      488.14     46.37 o 
  -3  -4  17      125.53      112.29     28.70 o 
  -2  -4  17      141.63      156.06     31.09 o 
   5  -4  17        0.59       -9.36     24.74 o 
   6  -4  17      470.41      510.39     62.49 o 
   7  -4  17       16.32       -6.97     28.38 o 
 -10  -3  17       47.23       51.67     37.95 o 
  -9  -3  17      335.96      325.32     53.54 o 
  -8  -3  17      628.80      591.18     67.58 o 
  -7  -3  17       87.42       83.90     33.69 o 
  -6  -3  17      724.89      649.61     58.43 o 
  -5  -3  17      280.45      252.44     40.76 o 
  -4  -3  17     1480.65     1426.37     77.67 o 
  -3  -3  17       70.26       65.40     23.50 o 
  -2  -3  17      741.29      747.34     52.19 o 
  -1  -3  17       81.22       71.12     24.12 o 
   0  -3  17      430.41      420.14     37.64 o 
   3  -3  17       14.37       15.28     23.19 o 
   4  -3  17      884.77      930.02     63.21 o 
   5  -3  17       14.48       13.41     23.81 o 
   6  -3  17      228.50      236.43     42.21 o 
   7  -3  17      230.54      262.32     49.70 o 
 -10  -2  17      342.90      391.14     61.65 o 
  -9  -2  17       94.47      105.32     38.26 o 
  -8  -2  17      126.03      116.03     37.64 o 
  -7  -2  17      190.64      171.86     39.72 o 
  -6  -2  17       64.82       88.79     32.13 o 
  -5  -2  17     2133.19     2195.23    105.43 o 
  -4  -2  17      394.47      423.37     48.14 o 
  -3  -2  17     1752.73     1747.85     84.22 o 
  -2  -2  17      679.15      677.16     49.59 o 
  -1  -2  17       26.42       18.40     19.13 o 
   0  -2  17       83.74       68.83     22.35 o 
   1  -2  17      487.02      438.86     38.88 o 
   2  -2  17      377.07      421.50     44.81 o 
   3  -2  17      447.82      438.34     43.46 o 
   4  -2  17       82.38       89.10     28.28 o 
   5  -2  17      693.96      735.38     59.47 o 
   6  -2  17       81.18       72.57     30.98 o 
   7  -2  17      134.74       92.33     38.16 o 
   8  -2  17      168.69      204.09     49.28 o 
 -11  -1  17      875.53      957.98     81.93 o 
 -10  -1  17        6.13       30.36     35.56 o 
  -9  -1  17     1355.08     1324.69     88.79 o 
  -8  -1  17       50.28       36.60     27.97 o 
  -7  -1  17      316.04      288.73     48.87 o 
  -6  -1  17     1236.26     1175.28     74.44 o 
  -5  -1  17      531.31      489.18     49.39 o 
  -4  -1  17      288.11      315.55     42.52 o 
  -3  -1  17      171.97      161.67     32.96 o 
  -2  -1  17       39.76       39.35     18.92 o 
  -1  -1  17      596.98      578.52     38.57 o 
   0  -1  17        7.74        6.06     13.45 o 
   1  -1  17      292.52      349.90     23.21 o 
   2  -1  17       92.95       47.22     14.09 o 
   3  -1  17      288.21      246.43     22.23 o 
   4  -1  17      590.28      524.22     48.55 o 
   5  -1  17        7.34       -3.95     25.06 o 
   6  -1  17       40.28       31.71     31.71 o 
   7  -1  17      373.49      495.94     61.45 o 
   8  -1  17       19.96        9.46     29.94 o 
 -11   0  17      174.58      207.11     53.65 o 
 -10   0  17        0.50      -17.16     30.05 o 
  -9   0  17      276.05      249.74     49.70 o 
  -8   0  17        2.64      -17.67     26.30 o 
  -7   0  17     1088.35     1113.52     75.07 o 
  -6   0  17       29.74        7.38     24.33 o 
  -5   0  17     5148.29     5318.27    213.71 o 
  -4   0  17        2.01       -5.43     15.02 o 
  -3   0  17      591.22      580.67     35.35 o 
  -2   0  17        5.09       -6.32     12.28 o 
  -1   0  17        9.11       10.58     14.65 o 
   0   0  17        0.03       -6.36      9.39 o 
   1   0  17       85.70       61.77     22.57 o 
   2   0  17       12.64       -4.05     11.22 o 
   3   0  17     5080.52     5159.25    102.47 o 
   4   0  17       41.31       14.70     16.99 o 
   5   0  17     1193.49     1350.26     77.25 o 
   6   0  17        0.97      -12.79     24.33 o 
   7   0  17      225.58      206.59     46.16 o 
   8   0  17       23.28        5.61     33.17 o 
 -11   1  17      923.87      989.69     81.72 o 
 -10   1  17        7.49      -16.53     26.72 o 
  -9   1  17     1385.78     1352.24     87.75 o 
  -8   1  17       59.33       33.06     30.05 o 
  -7   1  17      212.93      182.64     28.11 o 
  -6   1  17     1238.60     1193.69     57.08 o 
  -5   1  17      542.51      503.80     55.26 o 
  -4   1  17      297.86      339.03     32.68 o 
  -3   1  17      191.01      214.06     39.20 o 
  -2   1  17       42.31       48.65     22.93 o 
  -1   1  17      609.42      676.84     38.57 o 
   0   1  17        9.99       15.13     15.50 o 
   1   1  17      299.80      348.97     30.40 o 
   2   1  17       80.12       39.31     14.26 o 
   3   1  17      265.71      230.60     30.09 o 
   4   1  17      594.41      566.14     29.22 o 
   5   1  17        2.62      -22.37     15.99 o 
   6   1  17       42.32       74.96     30.46 o 
   7   1  17      368.76      455.39     56.35 o 
   8   1  17       19.49       -9.46     33.69 o 
 -10   2  17      380.04      417.75     59.89 o 
  -9   2  17       88.78      115.82     40.44 o 
  -8   2  17       77.26       72.16     22.74 o 
  -7   2  17      187.35      215.76     29.90 o 
  -6   2  17       45.04       49.26     20.31 o 
  -5   2  17     2237.00     2288.85     97.00 o 
  -4   2  17      393.28      388.28     35.16 o 
  -3   2  17     1704.48     1631.74     63.42 o 
  -2   2  17      728.57      706.63     39.79 o 
  -1   2  17       37.21       28.90     17.10 o 
   0   2  17       87.01       80.94     20.16 o 
   1   2  17      497.24      485.85     25.02 o 
   2   2  17      350.10      415.13     25.48 o 
   3   2  17      496.66      516.14     27.53 o 
   4   2  17       78.08       58.49     16.30 o 
   5   2  17      735.96      858.57     44.89 o 
   6   2  17       70.55       74.24     24.37 o 
   7   2  17      133.59       97.97     47.88 o 
   8   2  17      170.93      148.05     43.25 o 
 -10   3  17       53.18       15.18     31.71 o 
  -9   3  17      328.22      336.07     41.28 o 
  -8   3  17      625.89      620.03     42.41 o 
  -7   3  17       65.82       48.62     23.60 o 
  -6   3  17      738.91      705.50     96.54 o 
  -5   3  17      293.36      292.49     32.58 o 
  -4   3  17     1542.90     1332.28     58.32 o 
  -3   3  17       64.57       61.19     21.01 o 
  -2   3  17      762.06      743.80     83.75 o 
  -1   3  17      113.85       92.14     22.23 o 
   0   3  17      424.85      400.40     35.95 o 
   1   3  17       97.91       66.04     20.14 o 
   2   3  17      408.67      441.38     31.83 o 
   3   3  17        9.80       -3.06     12.52 o 
   4   3  17      888.92      972.67     39.41 o 
   5   3  17       17.83        5.35     18.56 o 
   6   3  17      235.48      294.77     35.06 o 
   7   3  17      225.46      263.40     56.82 o 
 -10   4  17      561.88      588.99     62.90 o 
  -9   4  17       17.68       15.72     21.58 o 
  -8   4  17      744.45      709.15     46.58 o 
  -7   4  17       19.31       16.65     21.31 o 
  -6   4  17       84.60      112.07     31.76 o 
  -5   4  17       65.46       51.27     21.45 o 
  -4   4  17      547.80      543.35     39.02 o 
  -3   4  17      129.55      156.54     27.21 o 
  -2   4  17      136.67      166.36     27.15 o 
  -1   4  17        1.72      -14.75     15.94 o 
   0   4  17      690.34      788.14     44.97 o 
   1   4  17       29.96       23.21     18.13 o 
   2   4  17      218.40      225.96     30.75 o 
   3   4  17       84.52       59.22     16.92 o 
   4   4  17      146.82      115.39     22.89 o 
   5   4  17        0.68      -15.62     15.50 o 
   6   4  17      486.54      573.09     44.99 o 
   7   4  17       15.93       10.28     25.10 o 
  -9   5  17       13.39       11.05     23.74 o 
  -8   5  17      284.10      303.69     36.24 o 
  -7   5  17        8.42      -16.79     18.45 o 
  -6   5  17      984.34     1035.07     53.54 o 
  -5   5  17        4.70       -2.22     19.94 o 
  -4   5  17     1140.19     1192.25     56.98 o 
  -3   5  17       15.96        1.90     19.33 o 
  -2   5  17      125.54       90.27     24.05 o 
  -1   5  17       31.84       24.63     21.66 o 
   0   5  17      315.43      306.85     35.10 o 
   1   5  17       29.60       40.15     19.99 o 
   2   5  17      385.81      414.38     39.18 o 
   3   5  17       18.76       17.09     20.34 o 
   4   5  17      471.81      550.67     34.12 o 
   5   5  17        0.55      -18.18     17.18 o 
   6   5  17      162.97      205.01     33.00 o 
  -8   6  17      310.25      346.91     40.40 o 
  -7   6  17      278.76      352.38     40.59 o 
  -6   6  17       94.60      105.45     26.92 o 
  -5   6  17      177.86      147.99     23.03 o 
  -4   6  17       28.41       12.72     21.61 o 
  -3   6  17       34.33       -6.77     19.41 o 
  -2   6  17      487.76      525.26     51.99 o 
  -1   6  17      138.51      136.53     28.90 o 
   0   6  17       89.33       82.13     24.78 o 
   1   6  17      231.58      206.49     32.27 o 
   2   6  17      253.04      252.18     35.24 o 
   3   6  17       63.18       68.79     23.75 o 
   4   6  17       83.44       86.63     49.75 o 
   5   6  17      107.90      100.46     23.20 o 
   6   6  17      101.90       50.93     32.85 o 
  -7   7  17      171.47      126.48     32.60 o 
  -6   7  17      373.87      402.16     41.66 o 
  -5   7  17       21.76       13.08     18.29 o 
  -4   7  17      501.72      550.85     54.64 o 
  -3   7  17      183.70      233.77     33.74 o 
  -2   7  17      105.97      116.04     27.77 o 
  -1   7  17       80.74       79.37     25.65 o 
   0   7  17        2.74        1.19     20.48 o 
   1   7  17      246.15      267.26     35.80 o 
   2   7  17      107.43       65.74     26.61 o 
   3   7  17       68.53       41.74     37.12 o 
   4   7  17      160.74      139.63     32.89 o 
   5   7  17       23.73        3.66     22.68 o 
  -6   8  17       32.56       17.44     18.92 o 
  -5   8  17      282.30      375.90     33.56 o 
  -4   8  17      101.73       63.72     27.13 o 
  -3   8  17      465.20      543.76     48.72 o 
  -2   8  17       93.91       88.52     26.87 o 
  -1   8  17       94.17      126.24     30.04 o 
   0   8  17       12.38      -11.71     21.02 o 
   1   8  17       21.14       14.42     22.05 o 
   2   8  17        0.96      -16.95     22.13 o 
   3   8  17      318.75      338.85     41.58 o 
  -3   9  17      166.44      175.84     34.64 o 
  -2   9  17       11.16      -14.72     22.15 o 
  -1   9  17       91.66       44.33     36.91 o 
   0   9  17        4.72      -14.29     20.74 o 
  -8  -6  18       10.56      -39.61     26.41 o 
  -7  -6  18      581.82      588.37     69.04 o 
  -6  -6  18       97.24       45.23     34.41 o 
  -5  -6  18      417.35      468.49     58.02 o 
  -9  -5  18      108.55       34.73     35.25 o 
  -8  -5  18       62.68       57.29     38.47 o 
  -7  -5  18      102.77       72.47     38.88 o 
  -6  -5  18       18.03       45.95     30.88 o 
  -5  -5  18      141.70      109.17     32.44 o 
  -4  -5  18       15.16       -3.22     20.79 o 
  -9  -4  18      853.08      796.41     76.73 o 
  -8  -4  18        6.02       -1.56     26.20 o 
  -7  -4  18      826.25      829.16     67.16 o 
  -6  -4  18       34.74       32.33     29.42 o 
  -5  -4  18      439.14      471.19     49.49 o 
  -4  -4  18       37.50       44.40     26.62 o 
  -3  -4  18      332.15      327.61     44.50 o 
  -2  -4  18       61.65       41.38     25.37 o 
   5  -4  18      108.01       77.46     32.65 o 
   6  -4  18       57.39       37.74     32.65 o 
 -10  -3  18       89.88       35.35     39.30 o 
  -9  -3  18       77.57       74.75     36.49 o 
  -8  -3  18      265.56      271.05     48.97 o 
  -7  -3  18       84.50       53.34     31.50 o 
  -6  -3  18      163.93      151.80     38.16 o 
  -5  -3  18      372.27      373.46     48.35 o 
  -4  -3  18      196.40      134.43     32.44 o 
  -3  -3  18       60.64       45.02     22.46 o 
  -2  -3  18      203.25      169.99     32.65 o 
  -1  -3  18      219.86      228.53     36.29 o 
   3  -3  18       69.81       71.53     27.55 o 
   4  -3  18       13.75        3.02     26.41 o 
   5  -3  18      530.48      565.08     53.54 o 
   6  -3  18        7.43      -27.86     23.19 o 
   7  -3  18      393.74      412.55     56.66 o 
 -10  -2  18      113.74      120.50     42.21 o 
  -9  -2  18      452.03      484.81     66.23 o 
  -8  -2  18       43.96       -3.64     27.34 o 
  -7  -2  18      406.89      374.61     51.88 o 
  -6  -2  18      107.73       84.74     32.13 o 
  -5  -2  18      158.49      150.97     36.60 o 
  -4  -2  18      291.83      341.44     43.67 o 
  -3  -2  18      103.90       95.24     28.38 o 
  -2  -2  18      160.85      205.03     33.69 o 
  -1  -2  18      790.19      707.62     50.43 o 
   0  -2  18       54.89       52.30     22.46 o 
   1  -2  18      441.49      467.14     42.42 o 
   2  -2  18       60.26       17.67     21.73 o 
   3  -2  18      400.93      428.36     47.72 o 
   4  -2  18      265.58      327.82     43.67 o 
   5  -2  18      110.83      109.58     34.00 o 
   6  -2  18      265.39      225.82     44.71 o 
   7  -2  18       12.32        6.97     30.15 o 
 -10  -1  18      337.59      340.71     58.02 o 
  -9  -1  18       12.85       12.06     30.98 o 
  -8  -1  18      313.73      358.07     52.71 o 
  -7  -1  18      157.45      184.03     42.84 o 
  -6  -1  18     2381.87     2450.69    112.91 o 
  -5  -1  18       94.74       96.38     30.67 o 
  -4  -1  18      454.60      405.90     42.63 o 
  -3  -1  18        1.22        1.66     20.69 o 
  -2  -1  18      210.29      154.25     23.52 o 
  -1  -1  18        5.95        7.32     13.74 o 
   0  -1  18      272.93      334.05     35.04 o 
   1  -1  18       24.92        0.04     10.84 o 
   2  -1  18     1126.27     1149.09     38.70 o 
   3  -1  18        3.10        7.83     20.17 o 
   4  -1  18        7.48      -19.96     20.59 o 
   5  -1  18       63.14       49.28     27.45 o 
   6  -1  18       31.75       13.10     28.07 o 
   7  -1  18       53.81       73.61     35.45 o 
 -10   0  18      443.79      547.72     66.96 o 
  -9   0  18       23.34       -1.14     26.93 o 
  -8   0  18      376.00      401.74     56.77 o 
  -7   0  18       75.26       61.34     33.37 o 
  -6   0  18      961.88      825.21     63.94 o 
  -5   0  18       22.50       37.55     18.42 o 
  -4   0  18      594.82      585.02     37.52 o 
  -3   0  18        8.65        5.14     19.18 o 
  -2   0  18       39.06       31.98     16.95 o 
  -1   0  18        0.19       -1.27     14.74 o 
   0   0  18      438.00      493.91     34.49 o 
   1   0  18        0.42      -11.92     10.75 o 
   2   0  18      208.76      192.08     20.57 o 
   3   0  18       26.62       27.02     15.00 o 
   4   0  18     1647.12     1726.58     61.83 o 
   5   0  18        5.85       -9.98     24.54 o 
   6   0  18      309.07      365.66     51.05 o 
   7   0  18        0.63      -25.06     26.30 o 
 -10   1  18      339.29      395.30     62.07 o 
  -9   1  18       20.75        5.82     27.66 o 
  -8   1  18      238.51      288.31     48.97 o 
  -7   1  18      170.53      169.99     37.85 o 
  -6   1  18     2486.93     2351.70     81.32 o 
  -5   1  18       95.36       80.51     22.12 o 
  -4   1  18      396.42      417.68     36.22 o 
  -3   1  18        4.93      -13.83     14.09 o 
  -2   1  18      213.73      189.94     26.45 o 
  -1   1  18        2.17        5.92     16.11 o 
   0   1  18      262.35      363.65     50.32 o 
   1   1  18       23.42       -3.39     10.73 o 
   2   1  18     1043.89     1080.36     38.98 o 
   3   1  18        2.31       -4.27     13.02 o 
   4   1  18       29.78       28.28     19.28 o 
   5   1  18       65.84       91.30     37.59 o 
   6   1  18       31.70       44.92     31.61 o 
   7   1  18       50.91       27.24     29.94 o 
 -10   2  18      133.92      133.71     42.32 o 
  -9   2  18      391.99      417.34     58.43 o 
  -8   2  18       38.95       33.15     20.58 o 
  -7   2  18      432.14      427.31     39.55 o 
  -6   2  18      118.34       90.82     24.00 o 
  -5   2  18      133.94      152.85     26.64 o 
  -4   2  18      233.96      208.83     28.73 o 
  -3   2  18      102.78       99.70     23.27 o 
  -2   2  18      247.34      222.23     28.78 o 
  -1   2  18      795.96      800.64     67.42 o 
   0   2  18       46.75       38.87     19.36 o 
   1   2  18      413.50      439.26     35.37 o 
   2   2  18       60.75       53.32     15.10 o 
   3   2  18      389.96      423.97     28.25 o 
   4   2  18      292.76      336.73     27.69 o 
   5   2  18      115.19      113.70     38.16 o 
   6   2  18      241.77      303.61     34.92 o 
   7   2  18       12.29       -0.21     30.57 o 
 -10   3  18       85.67       65.19     43.15 o 
  -9   3  18       78.27       90.45     26.28 o 
  -8   3  18      263.61      302.40     36.26 o 
  -7   3  18       80.30       59.97     23.93 o 
  -6   3  18      156.52      171.77     35.51 o 
  -5   3  18      377.02      366.21     36.75 o 
  -4   3  18      191.04      197.38     28.55 o 
  -3   3  18       39.79       33.26     19.87 o 
  -2   3  18      217.64      222.09     29.40 o 
  -1   3  18      278.13      290.01     32.68 o 
   0   3  18      244.23      263.14     51.31 o 
   1   3  18       66.60       68.79     22.43 o 
   2   3  18      181.88      227.26     30.20 o 
   3   3  18       83.89       77.55     18.07 o 
   4   3  18        9.43        3.51     16.76 o 
   5   3  18      560.97      603.13     50.27 o 
   6   3  18        8.34       13.55     28.38 o 
   7   3  18      370.30      381.38     42.10 o 
  -9   4  18      867.25      790.63     50.35 o 
  -8   4  18        6.00       13.24     23.41 o 
  -7   4  18      762.93      744.87     48.35 o 
  -6   4  18       33.87       19.10     20.84 o 
  -5   4  18      370.10      329.47     35.83 o 
  -4   4  18       44.32       37.13     20.96 o 
  -3   4  18      331.99      311.54     35.58 o 
  -2   4  18       57.22       15.62     23.29 o 
  -1   4  18      451.39      493.74     55.26 o 
   0   4  18        2.69      -26.47     18.02 o 
   1   4  18      813.90      801.31     46.57 o 
   2   4  18        7.68      -17.77     19.23 o 
   3   4  18      386.97      421.34     40.11 o 
   4   4  18       31.14       13.05     15.44 o 
   5   4  18      115.06      124.38     23.52 o 
   6   4  18       61.50       73.40     35.09 o 
  -9   5  18      105.65      116.58     29.73 o 
  -8   5  18       67.84       69.75     27.21 o 
  -7   5  18      102.19       57.05     25.16 o 
  -6   5  18       13.55       16.40     28.80 o 
  -5   5  18      120.43      110.92     25.97 o 
  -4   5  18       18.12        4.40     20.13 o 
  -3   5  18      309.22      352.82     37.14 o 
  -2   5  18        2.13      -17.98     17.70 o 
  -1   5  18      207.88      242.91     36.39 o 
   0   5  18       18.12       -2.93     18.52 o 
   1   5  18       71.80       49.72     26.82 o 
   2   5  18       24.25        8.79     20.16 o 
   3   5  18       58.27       12.07     21.82 o 
   4   5  18       55.19       30.04     23.01 o 
   5   5  18      277.15      338.52     53.52 o 
   6   5  18       10.18      -32.40     23.03 o 
  -8   6  18       11.71        0.34     23.03 o 
  -7   6  18      603.65      575.60     43.51 o 
  -6   6  18       98.31       99.47     29.20 o 
  -5   6  18      394.09      391.72     41.31 o 
  -4   6  18       91.73      139.88     41.28 o 
  -3   6  18      113.48      117.86     29.58 o 
  -2   6  18      219.25      266.53     53.18 o 
  -1   6  18       83.92       79.66     26.88 o 
   0   6  18       43.51       45.55     22.82 o 
   1   6  18      492.60      551.95     45.95 o 
   2   6  18       27.74       32.08     23.25 o 
   3   6  18      278.15      290.04     38.14 o 
   4   6  18       67.20       85.81     28.56 o 
   5   6  18       72.40       76.01     29.36 o 
  -6   7  18      322.47      408.08     44.81 o 
  -5   7  18      151.13      131.15     23.61 o 
  -4   7  18       82.33       58.74     25.63 o 
  -3   7  18       91.09      105.66     28.75 o 
  -2   7  18       18.25       28.49     21.90 o 
  -1   7  18       98.18      111.62     28.26 o 
   0   7  18      233.70      246.82     39.51 o 
   1   7  18        9.84      -23.23     21.20 o 
   2   7  18      290.59      380.29     42.90 o 
   3   7  18        6.87        1.99     21.51 o 
   4   7  18      156.69      164.69     32.12 o 
  -5   8  18       53.50       33.35     20.32 o 
  -4   8  18      387.18      473.67     46.43 o 
  -3   8  18      118.32      112.58     31.82 o 
  -2   8  18      204.12      201.63     35.44 o 
  -1   8  18      104.10       69.02     27.31 o 
   0   8  18      112.92      170.90     33.63 o 
   1   8  18       77.27       77.20     33.74 o 
   2   8  18        5.57       16.63     23.95 o 
  -7  -6  19       37.07        7.90     33.58 o 
  -6  -6  19      462.84      429.29     56.98 o 
  -8  -5  19      397.08      387.81     62.80 o 
  -7  -5  19       65.68       56.66     34.93 o 
  -6  -5  19      177.77      148.99     40.96 o 
  -5  -5  19       17.50       16.74     27.34 o 
  -4  -5  19       26.32       -4.89     25.47 o 
  -9  -4  19       40.77       30.36     36.91 o 
  -8  -4  19      300.93      284.26     55.31 o 
  -7  -4  19       43.48       -6.24     27.66 o 
  -6  -4  19      285.42      360.57     52.09 o 
  -5  -4  19        7.82       -6.45     25.37 o 
  -4  -4  19      403.62      419.10     51.26 o 
  -3  -4  19        3.98       -9.05     22.35 o 
   5  -4  19        4.61      -16.74     27.76 o 
   6  -4  19      440.69      412.03     61.34 o 
  -9  -3  19      135.23      112.60     40.13 o 
  -8  -3  19      954.52      943.12     75.59 o 
  -7  -3  19      103.77       37.74     33.37 o 
  -6  -3  19      107.20      121.33     38.05 o 
  -5  -3  19       72.38       51.88     27.55 o 
  -4  -3  19       17.32       22.35     25.16 o 
  -3  -3  19       61.90       33.17     25.89 o 
  -2  -3  19      104.12       70.49     28.18 o 
  -1  -3  19       86.07       96.17     29.32 o 
   3  -3  19       25.89       24.85     24.02 o 
   4  -3  19        0.46       -9.46     22.46 o 
   5  -3  19      161.21      229.88     45.12 o 
   6  -3  19       76.37       79.12     34.41 o 
  -9  -2  19      623.13      654.29     68.31 o 
  -8  -2  19      148.01      138.80     41.07 o 
  -7  -2  19       39.41       61.97     34.00 o 
  -6  -2  19      209.79      205.34     41.80 o 
  -5  -2  19       81.01       98.98     31.40 o 
  -4  -2  19       89.54       87.23     31.61 o 
  -3  -2  19       25.08       31.09     22.56 o 
  -2  -2  19      510.03      460.48     45.02 o 
  -1  -2  19      474.51      501.14     45.64 o 
   0  -2  19       12.76      -11.54     18.30 o 
   2  -2  19       45.32       59.89     24.23 o 
   3  -2  19       81.28       65.50     29.63 o 
   4  -2  19      331.38      383.75     46.99 o 
   5  -2  19       19.90        4.99     25.16 o 
   6  -2  19      124.81      143.58     38.57 o 
 -10  -1  19       22.27       11.23     33.17 o 
  -9  -1  19      188.67      194.63     46.06 o 
  -8  -1  19      117.77      131.83     39.92 o 
  -7  -1  19       87.28       75.59     36.39 o 
  -6  -1  19       35.87       43.25     27.66 o 
  -5  -1  19      306.13      293.82     46.16 o 
  -4  -1  19       12.19       19.55     23.91 o 
  -3  -1  19       44.18       33.69     25.26 o 
  -2  -1  19       12.85       -0.12     15.27 o 
  -1  -1  19       39.82       23.40     15.88 o 
   0  -1  19        9.86       12.68     16.71 o 
   1  -1  19       80.93       78.10     16.13 o 
   2  -1  19       21.24       41.97     14.77 o 
   3  -1  19     1338.86     1328.33     74.75 o 
   4  -1  19       40.35       25.37     27.03 o 
   5  -1  19      483.97      600.64     55.31 o 
   6  -1  19        6.43      -11.96     31.09 o 
   7  -1  19      196.97      194.22     44.60 o 
 -10   0  19       17.95       13.31     35.87 o 
  -9   0  19      481.02      509.56     64.25 o 
  -8   0  19        0.17        0.00     27.14 o 
  -7   0  19     1058.33     1074.74     74.86 o 
  -6   0  19      176.55      197.23     40.13 o 
  -5   0  19       33.60       43.28     28.90 o 
  -4   0  19       12.29       11.13     16.25 o 
  -3   0  19      397.23      389.53     32.73 o 
  -2   0  19        3.01       -2.77     15.46 o 
  -1   0  19      592.71      594.16     39.46 o 
   0   0  19        0.20       -3.23     15.99 o 
   1   0  19       55.26       62.68     23.02 o 
   2   0  19        3.59       -0.82     12.96 o 
   3   0  19      336.77      361.29     38.89 o 
   4   0  19        6.48        8.84     24.54 o 
   5   0  19        4.98       18.71     30.15 o 
   6   0  19       11.26       -4.47     23.39 o 
   7   0  19      170.14      166.35     41.38 o 
 -10   1  19       32.67       43.77     35.97 o 
  -9   1  19      189.87      205.13     46.16 o 
  -8   1  19       96.34      110.00     36.29 o 
  -7   1  19      125.18      132.87     36.60 o 
  -6   1  19       40.29       51.76     21.84 o 
  -5   1  19      197.15      173.71     28.05 o 
  -4   1  19       13.46       17.39     19.10 o 
  -3   1  19       47.84       28.26     18.34 o 
  -2   1  19       11.71        5.60     15.86 o 
  -1   1  19       49.49        1.77     17.55 o 
   0   1  19       11.86       26.50     17.50 o 
   1   1  19       63.91       26.71     18.13 o 
   2   1  19       12.53       11.15     14.01 o 
   3   1  19     1384.53     1392.31     46.56 o 
   4   1  19       40.15       41.33     20.91 o 
   5   1  19      466.96      576.83     54.90 o 
   6   1  19        7.37      -30.05     28.28 o 
   7   1  19      196.57      220.63     47.10 o 
  -9   2  19      609.08      637.23     63.42 o 
  -8   2  19      151.30      156.05     29.48 o 
  -7   2  19       27.21       25.38     19.24 o 
  -6   2  19      226.09      218.39     30.73 o 
  -5   2  19       79.70       45.83     20.52 o 
  -4   2  19       57.12       43.00     19.86 o 
  -3   2  19       44.69       20.03     19.57 o 
  -2   2  19      538.80      534.65     37.74 o 
  -1   2  19      492.55      491.84     51.88 o 
   0   2  19       10.72       -0.58     17.60 o 
   1   2  19      239.72      241.38     30.84 o 
   2   2  19       44.63       24.68     20.37 o 
   3   2  19       58.15       51.45     17.05 o 
   4   2  19      334.22      372.15     29.34 o 
   5   2  19       14.38        2.27     19.48 o 
   6   2  19      122.13       67.22     26.23 o 
  -9   3  19      147.21      139.40     30.18 o 
  -8   3  19      992.30      894.22     51.38 o 
  -7   3  19       89.17       70.80     24.56 o 
  -6   3  19       94.22       75.77     24.04 o 
  -5   3  19       53.89       62.82     21.87 o 
  -4   3  19       23.45       13.44     18.83 o 
  -3   3  19       58.00       46.18     29.22 o 
  -2   3  19      144.11      153.77     27.71 o 
  -1   3  19       97.80       47.52     21.56 o 
   0   3  19      493.78      522.11     38.35 o 
   1   3  19       22.37       21.81     22.87 o 
   2   3  19      312.87      379.94     53.13 o 
   3   3  19       28.25        1.78     20.60 o 
   4   3  19        1.26      -16.68     14.87 o 
   5   3  19      161.31      157.34     28.78 o 
   6   3  19       74.19       66.39     25.82 o 
  -9   4  19       44.63       40.96     25.73 o 
  -8   4  19      305.87      296.27     38.61 o 
  -7   4  19       45.04       61.40     24.01 o 
  -6   4  19      229.25      254.84     35.01 o 
  -5   4  19        5.40        7.37     19.55 o 
  -4   4  19      368.44      405.27     51.10 o 
  -3   4  19        2.27      -23.34     16.70 o 
  -2   4  19       15.66       -2.80     18.25 o 
  -1   4  19        7.94      -12.62     17.67 o 
   0   4  19       15.73       -4.57     18.79 o 
   1   4  19       16.35       -2.59     18.11 o 
   2   4  19      283.29      266.28     34.59 o 
   3   4  19       14.42      -11.19     19.11 o 
   4   4  19      205.96      220.28     34.08 o 
   5   4  19        3.78      -11.18     21.17 o 
   6   4  19      465.34      554.45     59.42 o 
  -8   5  19      382.00      481.77     69.24 o 
  -7   5  19       68.71       29.62     22.80 o 
  -6   5  19      176.73      211.02     33.82 o 
  -5   5  19       15.33        1.98     19.70 o 
  -4   5  19       36.36       34.33     21.51 o 
  -3   5  19        5.99       -9.16     23.45 o 
  -2   5  19       96.08       68.68     25.38 o 
  -1   5  19       22.46        3.55     24.33 o 
   0   5  19      720.44      709.90     47.07 o 
   1   5  19       52.44        6.10     20.35 o 
   2   5  19      360.97      384.53     42.27 o 
   3   5  19        4.01      -18.45     18.60 o 
   4   5  19       28.01        9.35     22.26 o 
   5   5  19       27.26       15.69     24.16 o 
  -7   6  19       43.18        5.87     22.84 o 
  -6   6  19      486.76      478.97     45.40 o 
  -5   6  19       23.86       30.44     23.24 o 
  -4   6  19      102.91      133.17     30.32 o 
  -3   6  19       37.61       30.01     33.95 o 
  -2   6  19       15.44       15.40     20.96 o 
  -1   6  19       71.59       57.35     25.49 o 
   0   6  19       38.59       22.95     35.35 o 
   1   6  19      209.54      206.04     33.13 o 
   2   6  19       40.54       25.42     30.78 o 
   3   6  19       21.36        9.16     22.42 o 
   4   6  19      330.63      384.23     43.59 o 
  -6   7  19      121.49      117.24     32.23 o 
  -5   7  19      249.57      325.97     42.20 o 
  -4   7  19       35.20       -0.33     24.28 o 
  -3   7  19      173.61      174.09     37.95 o 
  -2   7  19        9.14       -3.81     22.53 o 
  -1   7  19       54.67       58.57     25.77 o 
   0   7  19      145.17      151.29     32.33 o 
   1   7  19        8.72       -9.34     20.58 o 
   2   7  19      122.14       82.17     28.96 o 
   3   7  19      162.04      157.22     35.51 o 
  -3   8  19        8.13      -10.50     21.91 o 
  -2   8  19       56.84       35.40     25.85 o 
  -1   8  19      242.43      241.62     39.72 o 
   0   8  19       95.74       83.48     30.68 o 
  -6  -6  20       77.47       73.30     40.13 o 
  -7  -5  20      335.52      305.26     53.86 o 
  -6  -5  20       22.22       12.48     30.78 o 
  -5  -5  20      191.88      131.83     37.95 o 
  -8  -4  20       20.28        7.80     34.10 o 
  -7  -4  20       41.19       63.21     33.58 o 
  -6  -4  20        9.89      -11.33     25.89 o 
  -5  -4  20       42.95       35.87     32.02 o 
  -4  -4  20        3.29      -23.50     22.67 o 
  -3  -4  20      339.97      359.43     49.28 o 
  -9  -3  20      319.22      382.20     60.61 o 
  -8  -3  20      111.79       61.97     38.16 o 
  -7  -3  20      263.66      310.56     54.90 o 
  -6  -3  20       30.76        8.53     30.05 o 
  -5  -3  20       48.85       44.40     29.32 o 
  -4  -3  20       39.38       18.61     27.97 o 
  -3  -3  20      193.17      106.67     32.54 o 
  -2  -3  20       70.79       61.13     28.49 o 
   4  -3  20       77.82       89.93     31.50 o 
   5  -3  20      288.91      370.97     56.35 o 
  -9  -2  20      160.84      189.64     49.49 o 
  -8  -2  20      485.88      455.18     61.55 o 
  -7  -2  20      197.22      160.74     41.07 o 
  -6  -2  20       73.09       89.31     37.53 o 
  -5  -2  20       36.96       15.28     28.59 o 
  -4  -2  20       51.69       22.67     26.41 o 
  -3  -2  20      152.96      173.63     34.83 o 
  -2  -2  20      137.83      121.44     31.40 o 
  -1  -2  20      528.30      532.74     48.87 o 
   0  -2  20      332.94      377.20     44.29 o 
   2  -2  20      418.56      454.14     44.40 o 
   3  -2  20        8.07      -30.78     22.35 o 
   4  -2  20       39.26       40.55     27.14 o 
   5  -2  20       77.63      105.95     32.65 o 
   6  -2  20       72.32       62.59     36.49 o 
  -9  -1  20       97.99       98.15     40.44 o 
  -8  -1  20       72.07       89.83     38.78 o 
  -7  -1  20      103.13      119.67     40.44 o 
  -6  -1  20      839.21      802.13     65.19 o 
  -5  -1  20       30.68       44.92     27.86 o 
  -4  -1  20      397.55      373.25     49.91 o 
  -3  -1  20       29.26      -17.57     20.07 o 
  -2  -1  20      655.11      609.03     41.69 o 
  -1  -1  20        6.29       -0.07     15.13 o 
   0  -1  20      467.21      423.41     32.68 o 
   1  -1  20       28.76       22.67     18.56 o 
   2  -1  20       97.96       44.82     20.26 o 
   3  -1  20      371.28      413.07     48.45 o 
   4  -1  20      409.33      481.69     52.19 o 
   5  -1  20        5.50       -1.04     26.82 o 
   6  -1  20      245.73      330.52     50.63 o 
  -9   0  20       10.65       -1.04     32.85 o 
  -8   0  20      623.27      633.39     62.69 o 
  -7   0  20       19.78       29.74     30.98 o 
  -6   0  20     1069.24     1065.49     73.51 o 
  -5   0  20        0.20        0.52     24.85 o 
  -4   0  20       12.37       11.17     18.09 o 
  -3   0  20        7.24       17.32     17.41 o 
  -2   0  20        0.07      -14.59     19.65 o 
  -1   0  20        0.03       -5.73     17.31 o 
   0   0  20        6.56      -10.94     15.89 o 
   1   0  20        5.69        3.89     16.41 o 
   2   0  20      531.23      548.56     29.78 o 
   3   0  20        3.74       16.64     24.23 o 
   4   0  20      316.31      380.95     48.03 o 
   5   0  20        0.25       -1.35     28.90 o 
   6   0  20       52.42       79.54     37.33 o 
  -9   1  20       86.53       66.75     38.78 o 
  -8   1  20       62.17       72.36     37.43 o 
  -7   1  20      115.17       76.11     35.56 o 
  -6   1  20      816.46      821.31     48.78 o 
  -5   1  20       20.46        2.56     16.96 o 
  -4   1  20      415.10      456.26     53.49 o 
  -3   1  20       23.91        4.42     17.03 o 
  -2   1  20      640.67      634.24     52.66 o 
  -1   1  20        9.98       -0.90     17.31 o 
   0   1  20      488.59      497.69     44.86 o 
   1   1  20       27.41       30.27     20.41 o 
   2   1  20       95.06       50.31     21.83 o 
   3   1  20      378.02      385.59     29.83 o 
   4   1  20      395.58      417.98     43.93 o 
   5   1  20        3.24        3.74     28.28 o 
   6   1  20      248.75      345.91     55.21 o 
  -9   2  20      141.86      159.07     45.12 o 
  -8   2  20      475.00      507.92     46.21 o 
  -7   2  20      211.11      244.93     33.17 o 
  -6   2  20       86.84      117.81     26.06 o 
  -5   2  20       33.99       13.58     19.74 o 
  -4   2  20       26.17        5.36     17.87 o 
  -3   2  20      129.84      136.94     26.41 o 
  -2   2  20      131.85      128.55     27.97 o 
  -1   2  20      577.69      497.54     55.57 o 
   0   2  20      299.22      302.54     49.18 o 
   1   2  20       86.96       79.65     23.52 o 
   2   2  20      394.86      474.22     42.86 o 
   3   2  20        8.77      -11.73     19.68 o 
   4   2  20       38.43       26.19     18.66 o 
   5   2  20       71.98       90.06     31.30 o 
   6   2  20       72.18       98.25     39.82 o 
  -9   3  20      321.03      339.25     79.75 o 
  -8   3  20      110.83       89.49     27.62 o 
  -7   3  20      254.95      289.45     37.58 o 
  -6   3  20       23.94       -2.37     18.40 o 
  -5   3  20       36.27       45.73     21.68 o 
  -4   3  20       34.11       43.96     21.86 o 
  -3   3  20      196.20      187.92     29.95 o 
  -2   3  20       70.26       82.64     25.13 o 
  -1   3  20      128.72      108.65     25.56 o 
   0   3  20      168.50      172.56     31.01 o 
   1   3  20      431.74      490.76     40.64 o 
   2   3  20       31.94        6.64     21.14 o 
   3   3  20      190.88      191.46     31.57 o 
   4   3  20       77.25       75.01     27.21 o 
   5   3  20      296.99      272.23     51.26 o 
  -8   4  20       21.48       -5.75     21.48 o 
  -7   4  20       43.97       61.43     29.11 o 
  -6   4  20       10.39      -15.28     19.42 o 
  -5   4  20       31.15       50.16     22.67 o 
  -4   4  20        3.37        0.29     20.00 o 
  -3   4  20      364.97      438.30     43.17 o 
  -2   4  20        0.97       -2.92     18.73 o 
  -1   4  20      393.94      417.94     42.41 o 
   0   4  20       25.47       -6.95     20.10 o 
   1   4  20       95.10      109.04     28.52 o 
   2   4  20       36.79       18.58     22.58 o 
   3   4  20       27.95       17.85     23.23 o 
   4   4  20       12.01       -3.82     21.21 o 
   5   4  20      216.78      176.65     50.22 o 
  -7   5  20      307.60      361.61     41.62 o 
  -6   5  20       19.83      -17.43     21.89 o 
  -5   5  20      157.05      200.66     32.68 o 
  -4   5  20       10.98       18.89     22.62 o 
  -3   5  20      139.93      103.05     26.73 o 
  -2   5  20       32.60       20.97     22.98 o 
  -1   5  20      139.70      169.10     30.96 o 
   0   5  20       17.57        8.46     21.85 o 
   1   5  20      501.61      591.87     47.31 o 
   2   5  20       22.15        4.09     22.01 o 
   3   5  20      369.55      433.10     57.39 o 
   4   5  20        2.46      -18.81     20.07 o 
  -6   6  20       72.76       79.88     28.70 o 
  -5   6  20       28.76        9.44     23.16 o 
  -4   6  20      103.19      121.67     30.83 o 
  -3   6  20      109.00      104.41     29.55 o 
  -2   6  20        1.10       16.26     22.80 o 
  -1   6  20      128.33      118.26     29.72 o 
   0   6  20       69.72       38.48     26.21 o 
   1   6  20       21.57        9.51     23.59 o 
   2   6  20       46.52       43.53     26.76 o 
   3   6  20       24.45        7.31     24.62 o 
  -4   7  20      245.62      332.00     41.41 o 
  -3   7  20       30.98       46.19     31.76 o 
  -2   7  20       72.04       72.20     26.70 o 
  -1   7  20      114.18       69.12     30.21 o 
   0   7  20      131.66      151.66     47.88 o 
   1   7  20      164.19      197.64     35.32 o 
  -6  -5  21      244.04      222.39     50.63 o 
  -5  -5  21        2.56      -21.21     27.86 o 
  -7  -4  21      108.29       27.66     33.17 o 
  -6  -4  21       75.72       45.85     35.87 o 
  -5  -4  21        5.88       25.06     30.15 o 
  -4  -4  21        5.16      -10.19     26.51 o 
  -8  -3  21       24.50        9.25     32.13 o 
  -7  -3  21       66.08       13.31     31.09 o 
  -6  -3  21       88.17      103.87     36.49 o 
  -5  -3  21       36.86       17.26     29.94 o 
  -4  -3  21      359.64      401.74     54.38 o 
  -3  -3  21       37.50        1.25     21.94 o 
  -2  -3  21      795.63      719.68     60.61 o 
   4  -3  21      237.10      273.34     46.27 o 
   5  -3  21        6.25       42.42     34.00 o 
  -8  -2  21      130.80      155.44     45.23 o 
  -7  -2  21       48.10       81.93     41.17 o 
  -6  -2  21      219.40      193.28     44.50 o 
  -5  -2  21       50.18       23.50     28.18 o 
  -4  -2  21       59.69       41.17     29.32 o 
  -3  -2  21      891.00      873.56     66.65 o 
  -2  -2  21        1.29        9.77     25.26 o 
  -1  -2  21      120.09      102.51     31.92 o 
   3  -2  21      423.27      448.22     53.75 o 
   4  -2  21        4.20       35.14     30.88 o 
   5  -2  21      210.73      323.76     49.18 o 
  -8  -1  21       67.82       46.68     37.22 o 
  -7  -1  21       36.83       24.95     35.97 o 
  -6  -1  21      349.03      472.34     59.78 o 
  -5  -1  21       65.03       72.68     31.71 o 
  -4  -1  21       41.72       51.99     28.70 o 
  -3  -1  21      128.90       86.30     32.33 o 
  -2  -1  21       94.45       82.66     28.38 o 
  -1  -1  21      433.40      432.08     38.58 o 
   0  -1  21        0.34        4.18     18.04 o 
   1  -1  21      555.74      632.23     40.27 o 
   2  -1  21        9.80      -17.32     15.46 o 
   3  -1  21      468.63      542.00     56.56 o 
   4  -1  21      384.30      448.53     53.86 o 
   5  -1  21        4.58       -1.35     30.98 o 
  -9   0  21        1.99      -16.74     31.09 o 
  -8   0  21        5.70       18.51     36.60 o 
  -7   0  21      174.87      106.67     38.05 o 
  -6   0  21       40.92       54.69     32.02 o 
  -5   0  21      626.27      629.44     59.06 o 
  -4   0  21       28.76       17.11     19.72 o 
  -3   0  21     1029.06      980.57     50.92 o 
  -2   0  21        5.93        7.25     18.68 o 
  -1   0  21      326.72      271.64     32.73 o 
   0   0  21        2.12      -10.44     17.19 o 
   1   0  21       81.21       22.63     20.44 o 
   2   0  21        0.30      -18.04     18.62 o 
   3   0  21      589.74      570.38     52.61 o 
   4   0  21        3.34       -2.91     23.50 o 
   5   0  21      414.35      517.25     60.82 o 
  -8   1  21       81.72       71.01     35.35 o 
  -7   1  21       53.49       79.02     36.39 o 
  -6   1  21      334.36      361.80     39.69 o 
  -5   1  21       62.44       32.45     20.52 o 
  -4   1  21       36.42       22.30     20.33 o 
  -3   1  21      128.09      129.73     26.00 o 
  -2   1  21       97.53       73.17     23.30 o 
  -1   1  21      453.16      516.02     57.03 o 
   0   1  21        0.48       -0.34     19.11 o 
   1   1  21      527.81      549.22     40.30 o 
   2   1  21       16.07       -3.47     20.73 o 
   3   1  21      479.41      481.85     43.92 o 
   4   1  21      387.29      440.63     53.75 o 
   5   1  21        5.20       13.00     26.30 o 
  -8   2  21      154.51      141.05     30.29 o 
  -7   2  21       34.23       17.77     21.93 o 
  -6   2  21      226.11      242.21     34.07 o 
  -5   2  21       55.00       66.00     24.15 o 
  -4   2  21       57.64       31.66     22.25 o 
  -3   2  21      903.12      873.56     50.12 o 
  -2   2  21        1.50      -10.89     17.42 o 
  -1   2  21      132.86      118.54     28.28 o 
   0   2  21      300.15      397.66     55.26 o 
   1   2  21       63.76       39.53     22.93 o 
   2   2  21      198.81      224.30     33.69 o 
   3   2  21      420.94      432.24     42.66 o 
   4   2  21        3.06      -13.10     31.81 o 
   5   2  21      209.98      267.00     46.99 o 
  -8   3  21       13.91       18.78     21.75 o 
  -7   3  21       63.97       43.74     24.18 o 
  -6   3  21       87.48       67.22     26.61 o 
  -5   3  21       37.94       25.90     21.76 o 
  -4   3  21      338.13      348.74     38.46 o 
  -3   3  21       41.09       37.68     22.69 o 
  -2   3  21      852.31      834.18     96.38 o 
  -1   3  21       10.48       10.24     21.27 o 
   0   3  21       41.81        8.76     21.03 o 
   1   3  21      226.46      230.41     33.95 o 
   2   3  21      163.22      178.01     34.35 o 
   3   3  21       64.87       11.89     34.83 o 
   4   3  21      229.98      206.90     49.39 o 
   5   3  21        4.90      -20.48     33.48 o 
  -7   4  21       99.84      104.30     28.71 o 
  -6   4  21       75.81       82.99     28.26 o 
  -5   4  21        8.91       27.19     22.74 o 
  -4   4  21        8.11       -2.96     20.53 o 
  -3   4  21       24.72       25.31     21.79 o 
  -2   4  21       92.11       88.28     41.43 o 
  -1   4  21        2.18      -28.27     20.11 o 
   0   4  21      582.01      634.26     47.67 o 
   1   4  21       26.27        7.93     24.54 o 
   2   4  21      442.89      535.65     48.13 o 
   3   4  21       24.42       17.12     23.48 o 
   4   4  21        7.92       -7.95     23.48 o 
  -6   5  21      227.16      279.74     38.26 o 
  -5   5  21        2.68        0.61     22.18 o 
  -4   5  21      165.21      162.06     33.24 o 
  -3   5  21        4.09      -16.32     20.54 o 
  -2   5  21      228.98      268.84     38.24 o 
  -1   5  21       22.57       19.46     24.59 o 
   0   5  21        6.72       -1.15     25.10 o 
   1   5  21       40.44        6.52     24.20 o 
   2   5  21      275.98      277.20     41.00 o 
   3   5  21        9.10       -5.23     24.16 o 
  -5   6  21       19.46       31.41     43.72 o 
  -4   6  21        2.00       11.92     22.21 o 
  -3   6  21       99.56      121.42     34.78 o 
  -2   6  21       74.16       73.23     28.90 o 
  -1   6  21       19.27       12.35     24.83 o 
   0   6  21      214.47      217.07     37.02 o 
   1   6  21       37.86        6.66     25.19 o 
   2   6  21      169.21      194.54     35.64 o 
  -6  -4  22       39.59       23.81     34.83 o 
  -5  -4  22      376.73      476.70     62.90 o 
  -4  -4  22        0.68      -14.56     26.82 o 
  -7  -3  22        3.82        7.90     35.77 o 
  -6  -3  22       94.36       89.10     41.07 o 
  -5  -3  22       89.81      108.75     41.07 o 
  -4  -3  22       24.11        8.94     28.70 o 
  -3  -3  22      231.62      213.97     44.29 o 
  -7  -2  22       48.46       37.01     32.85 o 
  -6  -2  22        0.76      -37.22     29.74 o 
  -5  -2  22      190.42      180.08     41.59 o 
  -4  -2  22      162.07      170.30     42.73 o 
  -3  -2  22       45.14       34.21     31.30 o 
  -2  -2  22      493.93      530.15     51.99 o 
  -1  -2  22      130.04      103.76     34.62 o 
   3  -2  22      376.09      443.64     52.92 o 
   4  -2  22       50.18       28.07     31.19 o 
  -8  -1  22      279.42      368.06     60.30 o 
  -7  -1  22       64.11       17.05     35.14 o 
  -6  -1  22      530.26      576.93     62.49 o 
  -5  -1  22      177.07      160.84     43.77 o 
  -4  -1  22      167.11      133.39     41.48 o 
  -3  -1  22      159.59      123.20     34.73 o 
  -2  -1  22       14.50      -27.76     21.42 o 
  -1  -1  22       59.61       37.66     19.94 o 
   0  -1  22      437.28      453.13     37.27 o 
   1  -1  22       28.55       31.92     29.53 o 
   2  -1  22      724.14      672.38     63.94 o 
   3  -1  22      122.16       82.55     32.65 o 
   4  -1  22       74.08       77.56     33.48 o 
  -8   0  22      150.15      180.49     46.58 o 
  -7   0  22        5.75      -16.74     28.70 o 
  -6   0  22       24.93       13.83     29.42 o 
  -5   0  22        4.58       17.78     29.53 o 
  -4   0  22      326.35      423.90     41.85 o 
  -3   0  22        5.04       30.27     20.17 o 
  -2   0  22     1072.95     1026.00     53.67 o 
  -1   0  22        2.88       18.15     19.41 o 
   0   0  22      189.61      225.31     32.44 o 
   1   0  22        0.86        0.04     20.31 o 
   2   0  22       57.59       64.57     38.57 o 
   4   0  22      344.72      389.99     53.02 o 
  -8   1  22      291.60      301.93     53.44 o 
  -7   1  22       72.32       38.26     36.39 o 
  -6   1  22      539.51      618.15     44.87 o 
  -5   1  22      173.64      176.15     30.94 o 
  -4   1  22      163.52      162.92     30.58 o 
  -3   1  22      160.52      174.12     29.85 o 
  -2   1  22       13.50        0.39     21.04 o 
  -1   1  22       61.98       79.48     23.54 o 
   0   1  22      433.24      447.73     56.66 o 
   1   1  22       26.52       14.38     22.51 o 
   2   1  22      729.22      823.67     75.17 o 
   3   1  22      125.32      108.13     40.34 o 
  -7   2  22       40.67       58.68     25.20 o 
  -6   2  22        0.05       -9.14     21.17 o 
  -5   2  22      193.77      246.36     34.21 o 
  -4   2  22      168.49      119.45     41.33 o 
  -3   2  22       39.84       74.24     26.42 o 
  -2   2  22      508.64      593.06     44.19 o 
  -1   2  22      124.80       75.24     25.49 o 
   0   2  22      367.32      382.13     40.76 o 
   1   2  22      168.29      163.99     49.91 o 
   2   2  22        4.50      -18.62     20.61 o 
   3   2  22      374.11      353.71     40.77 o 
   4   2  22       60.30       33.06     35.45 o 
  -7   3  22        3.37       -6.57     23.12 o 
  -6   3  22       88.15       65.51     25.86 o 
  -5   3  22      102.42      102.89     28.24 o 
  -4   3  22       27.37       16.29     19.85 o 
  -3   3  22      241.89      288.34     38.62 o 
  -2   3  22        6.66       33.02     23.09 o 
  -1   3  22      800.63      748.45     50.38 o 
   0   3  22       76.48       84.54     45.59 o 
   1   3  22       48.77       44.64     25.03 o 
   2   3  22      138.70      138.31     31.72 o 
   3   3  22       27.36       19.23     25.43 o 
  -6   4  22       35.49       33.78     25.19 o 
  -5   4  22      388.02      470.38     60.04 o 
  -4   4  22        1.34        9.49     22.15 o 
  -3   4  22       39.08       27.44     28.70 o 
  -2   4  22       22.69       23.56     23.82 o 
  -1   4  22      120.17      101.68     29.02 o 
   0   4  22       14.10        5.84     23.11 o 
   1   4  22      400.81      431.16     45.99 o 
   2   4  22        6.07       11.80     24.64 o 
   3   4  22      425.87      484.12     96.85 o 
  -5   5  22      107.61       96.46     29.43 o 
  -4   5  22       17.42        4.46     23.64 o 
  -3   5  22      334.98      384.90     44.87 o 
  -2   5  22        8.29        2.62     21.88 o 
  -1   5  22      333.13      408.75     45.02 o 
   0   5  22        0.97       -6.31     22.56 o 
   1   5  22       34.40       17.26     25.97 o 
   2   5  22       24.48        6.25     25.12 o 
  -3   6  22        0.22      -28.45     23.30 o 
  -2   6  22       86.62       74.24     32.90 o 
  -1   6  22       45.02       11.05     27.65 o 
  -5  -4  23        8.86       24.95     31.61 o 
  -6  -3  23       76.71       44.29     34.62 o 
  -5  -3  23       95.37       55.42     36.70 o 
  -4  -3  23        7.40      -44.29     29.74 o 
  -3  -3  23       81.03       54.17     34.52 o 
  -6  -2  23       88.45       57.91     41.59 o 
  -5  -2  23       81.82       70.91     34.00 o 
  -4  -2  23      202.27      221.66     47.72 o 
  -3  -2  23       79.13       79.54     36.29 o 
  -2  -2  23      118.60      144.31     39.09 o 
  -7  -1  23       73.34       92.01     40.24 o 
  -6  -1  23      283.69      259.93     51.36 o 
  -5  -1  23      739.02      779.36     70.18 o 
  -4  -1  23       34.52       64.46     34.10 o 
  -3  -1  23      415.10      454.14     56.56 o 
  -2  -1  23       36.08       16.53     31.71 o 
  -1  -1  23       65.91       29.11     30.88 o 
   1  -1  23       58.61       61.45     37.22 o 
  -7   0  23        8.80       -3.95     31.40 o 
  -6   0  23        0.47       10.92     31.09 o 
  -5   0  23       92.68       61.45     35.14 o 
  -4   0  23        2.32      -10.14     19.44 o 
  -3   0  23      479.05      395.05     40.76 o 
  -2   0  23        0.89       -1.96     20.31 o 
  -1   0  23      412.05      485.86     44.36 o 
   0   0  23        3.25        2.31     20.26 o 
   1   0  23      434.00      495.00     48.97 o 
   2   0  23        0.05      -15.28     33.69 o 
  -7   1  23       77.26       44.71     34.73 o 
  -6   1  23      291.48      291.25     38.75 o 
  -5   1  23      759.03      789.78     49.84 o 
  -4   1  23       30.42       20.52     22.60 o 
  -3   1  23      423.95      412.42     42.22 o 
  -2   1  23       35.63       15.46     34.47 o 
  -1   1  23       64.55       71.89     25.11 o 
   0   1  23       37.55       48.24     22.75 o 
   1   1  23       58.72       12.78     31.92 o 
   2   1  23        3.20       -4.07     23.15 o 
  -6   2  23      100.66      134.97     29.24 o 
  -5   2  23       77.72      118.93     31.11 o 
  -4   2  23      208.08      181.05     32.51 o 
  -3   2  23       83.77       64.52     25.35 o 
  -2   2  23      117.86      129.18     37.38 o 
  -1   2  23      385.94      378.65     63.47 o 
   0   2  23       68.67       39.88     25.52 o 
   1   2  23      193.38      190.84     33.71 o 
   2   2  23       80.72       53.31     26.49 o 
   3   2  23      105.34       28.80     34.00 o 
  -6   3  23       59.30       61.25     26.41 o 
  -5   3  23      106.80      104.54     28.13 o 
  -4   3  23        8.66       21.99     23.77 o 
  -3   3  23       89.07       64.49     34.93 o 
  -2   3  23      161.44      163.91     32.44 o 
  -1   3  23        3.04       13.28     23.40 o 
   0   3  23      551.08      553.81     49.84 o 
   1   3  23       14.11       29.77     36.08 o 
   2   3  23      135.59      134.11     33.21 o 
  -5   4  23        8.31       -4.42     22.76 o 
  -4   4  23      205.57      227.49     38.00 o 
  -3   4  23        5.92        1.54     22.90 o 
  -2   4  23      228.05      212.54     37.50 o 
  -1   4  23       12.85        2.09     23.06 o 
   0   4  23        0.08      -14.32     24.25 o 
   1   4  23        7.57        3.18     24.18 o 
  -3   5  23       21.96       29.65     38.99 o 
  -2   5  23      221.55      222.15     38.16 o 
  -1   5  23        5.50       -4.13     23.17 o 
  -4  -3  24       23.32       14.66     34.00 o 
  -5  -2  24      123.05      124.97     42.00 o 
  -4  -2  24       60.25       45.54     34.83 o 
  -3  -2  24      160.01      200.04     45.02 o 
  -5  -1  24      112.48      204.93     46.99 o 
  -4  -1  24      328.84      378.97     60.09 o 
  -3  -1  24        3.61       -4.89     25.68 o 
  -2  -1  24      449.69      528.59     63.84 o 
  -1  -1  24       19.24      -16.74     25.47 o 
  -6   0  24      340.69      388.95     60.93 o 
  -5   0  24        2.40        8.42     34.31 o 
  -4   0  24       20.08       18.82     32.85 o 
  -3   0  24        2.70      -12.29     20.80 o 
  -2   0  24       36.19       49.24     23.95 o 
  -1   0  24        0.32       -5.60     22.09 o 
   0   0  24      176.67      141.72     32.28 o 
   1   0  24        0.62        3.22     31.50 o 
  -5   1  24      113.14      149.33     31.43 o 
  -4   1  24      337.18      414.77     44.09 o 
  -3   1  24        2.77       -2.38     22.35 o 
  -2   1  24      428.79      448.94     44.70 o 
  -1   1  24       17.81       30.81     23.05 o 
   0   1  24      157.02      129.64     32.15 o 
   1   1  24        4.83       -6.52     21.96 o 
   2   1  24       22.37       -7.82     24.82 o 
  -5   2  24      131.64       92.67     29.93 o 
  -4   2  24       61.28       54.02     26.58 o 
  -3   2  24      154.51      169.17     32.91 o 
  -2   2  24       22.44       30.81     22.77 o 
  -1   2  24      416.67      448.03     47.63 o 
   0   2  24      120.93      105.01     29.69 o 
   1   2  24        3.56       15.33     26.33 o 
  -4   3  24       26.86       27.55     24.47 o 
  -3   3  24        1.70        8.90     23.85 o 
  -2   3  24      249.43      277.51     39.51 o 
  -1   3  24       11.33       11.21     23.14 o 
   0   3  24       35.23       15.02     24.55 o 
  -3  -1  25      112.63      118.11     40.03 o 
  -2  -1  25       12.76       18.82     34.52 o 
  -4   0  25       13.86        9.88     34.10 o 
  -3   0  25      215.98      193.78     33.59 o 
  -2   0  25        3.28       -6.60     21.54 o 
  -1   0  25       68.19       64.35     25.00 o 
   0   0  25        0.62       -1.04     21.43 o 
  -3   1  25      109.03       81.10     29.61 o 
  -2   1  25       10.76       11.01     24.96 o 
  -1   1  25      178.15      190.70     33.82 o 
  -2   2  25       30.71       24.37     24.20 o 
                                                 
